# Supplementary material for: Whole-Genome Resequencing-Based GWAS Reveals Major-Effect Loci and Candidate Genes for Growth Traits in Topmouth Culter (Culter alburnus)
Source: Animals (Basel). 2026 Jun 25;16(13):1969. doi: 10.3390/ani16131969 (PMC13360439; doi:10.3390/ani16131969)
Supplement: Supplementary file 1 [file animals-16-01969-s001.zip › Supplemental_Tables.xlsx]

## Sheet: Table S1
Table S1 Summary of phenotypic information of 239 samples
Samples	weight_18M (g)	body_weight_without_visceral_18M (g)	total_length_18M (cm)	body_height_18M (cm)	body_length_18M (cm)
1227	NA	339.1	39.69	8.65	34.25
1244	NA	250.5	37.56	7.61	31.87
1251	NA	290.5	38.93	8.11	33.38
2673	NA	196.4	34.82	7.03	29.33
2689	NA	248.5	37.83	7.33	32.17
2753	NA	431.4	44.44	9.22	38.2
2767	NA	345.9	40.73	8.69	35.09
2844	NA	355.9	39.99	8.6	34.63
2889	NA	309.8	38.72	8.13	33.35
2906	566.7	527.3	47.61	9.76	40.98
2510	559.9	527	45.16	10.38	38.95
2634	556.4	512.8	46.98	9.98	40.36
2989	534.1	495.3	48.33	10.53	41.45
2712	531	489	45.64	10.24	38.62
2886	528.2	491.5	45.68	10.05	39.68
2610	521.9	483.9	45.91	9.48	39
2592	510.9	476.3	46.33	9.48	39.87
2633	504.2	464.7	44.94	9.43	38.94
2862	504.1	467.3	46.53	9.45	39.41
1234	504	465.6	46.08	9.36	40.13
2595	488.6	460.2	44.11	9.25	37.95
2826	482.5	444.3	44.88	9.31	38.5
2817	470.6	435.8	43.62	9.21	37.29
2782	461	428.4	44.11	9.2	38.34
2883	451.1	418.1	40.95	8.6	35.06
2614	450.6	417.9	42.4	9.37	35.39
2759	446.1	416	40.07	9.25	36.07
2748	437.9	412.5	43.23	9.38	36.79
1246	437.5	403.8	44.54	8.81	38.26
2816	436.6	406.2	41.95	8.76	35.71
2847	434.8	403.6	45.19	8.68	38.84
2587	434	404.5	43.34	8.88	37.3
2900	432.3	402.4	44.41	9.21	37.71
1242	429.7	394.6	42.52	9	36.66
2792	428.7	397.2	43.69	9.03	37.12
2947	428.1	399.1	43.24	9.22	36.77
2553	426.2	392.9	42.19	8.81	35.75
2564	425.7	387.2	43.1	8.83	36.69
2562	425	399.1	44.2	9	37.55
2526	424.2	395.4	44.78	9.22	38.51
2631	421.2	394.5	42.41	9.1	36.38
2764	418.7	395.4	42.22	8.81	36.26
2571	415.4	384.5	42.06	8.94	35.81
2734	413.5	386.5	41.45	9.02	35.54
2597	412.4	375.6	42.46	8.95	36.36
2879	407	378.7	43.71	8.79	37.82
2538	406.5	376.4	42.41	8.64	36.66
2723	404.6	387.5	41.65	8.84	36.38
2870	402.6	375.5	41.94	8.67	36.06
2671	399.2	371.2	41.82	8.88	35.39
2838	397.2	373.9	43.5	8.26	37.21
1235	394.8	367.1	42.48	8.64	36.55
2709	393.6	367.5	41.59	8.59	35.66
2583	391	339.4	39.07	8.23	34.73
2651	390.3	364.8	42.05	8.69	35.69
2547	389.4	365	42.2	8.59	36.11
2833	388.1	363.2	42.41	8.53	36.06
2871	386.3	359.6	43.26	8.54	36.77
2983	385.5	358.4	41.5	8.57	36.1
2925	385.4	362.7	43.13	7.8	36.91
2577	384	358	40.13	8.69	34.22
1268	382.2	357.8	42.12	8.5	35.69
2830	380	354.2	42.41	8.96	36.77
2699	377.4	350.9	41.46	8.46	34.96
2717	375.2	355.3	41.73	8.23	35.57
2508	374.4	347.4	42.19	8.62	36.35
2979	372.5	346.7	41.55	8.36	36
2501	372.3	342.5	40.37	8.74	34.79
2776	372.2	349.1	42	8.63	35.63
2773	372.1	345.8	40.85	8.26	35.66
2913	366.7	343.1	42.58	8.35	35.93
2997	366.7	335	40.53	8.46	35.27
2667	366.1	338.7	42.41	8.71	36.99
2621	363.7	336.5	40.53	8.52	34.15
2998	361	345.4	41.01	8.62	34.77
2751	360.3	338.4	40.23	8.5	33.86
2551	360.1	337.5	40.13	8.46	34.54
2740	358.5	339.1	40.21	8.43	33.95
1254	355.7	332.2	40.98	8.3	35.11
2608	354.8	334.8	39.67	8.57	34.05
2578	353.6	326.4	40.68	8.5	34.45
2685	353.2	324.5	40.37	8.54	34.99
1256	352.1	326.5	42.19	8.65	35.71
2836	350.2	325.9	40.46	8.26	34.27
2814	350	324.5	40.63	8.32	34.58
2907	348.3	322.1	40.49	8.34	34.51
2523	347.2	325.9	41.87	8.3	35.49
2563	345.5	319.8	38.46	8.49	34.09
2537	345.1	327.3	39.95	8.1	34.31
2730	345.1	319.6	41.14	8.63	35.09
2929	344.5	322.5	41.78	8.2	35.43
2710	341.7	313.7	39.3	8.15	34.3
2642	341	315.1	39.21	8.22	33.71
2650	340.9	314.1	39.65	8.38	34.44
2820	340.9	313.5	41.81	8.27	35.47
2687	340.1	317.1	39.46	8.33	33.86
2628	338.4	318.6	41.36	8.43	35.23
2899	336.9	311.5	38.57	8.15	33.09
1239	335.2	310.5	41.19	8.96	35.39
2868	332.5	297.6	39.74	7.78	33.7
2676	331.9	310.8	39.37	8.17	34.41
2835	331.5	299	41.04	8.39	35.01
2999	331.5	313.1	42.16	8.41	35.95
2896	328.2	325.9	40.29	8	34.31
2573	326.9	307.5	39.95	8.05	33.81
2977	324.9	303.5	39.38	8.09	33.94
2875	324.4	306.5	40.68	7.99	34.7
2516	324	300.3	38.95	7.96	33.66
2784	324	297.6	38.16	8.16	32.45
2993	323.7	301.5	39.48	8.39	33.42
2885	323	302.2	37.15	7.92	32.19
2657	322.1	303.7	40.88	8.49	34.63
2829	321.5	303.5	39.17	7.9	33.31
2659	321	301.5	39.47	7.56	33.92
2903	321	292.5	39.34	8.06	33.53
2549	319.4	298.3	40.71	8.41	34.61
2831	319.1	300.2	39.4	8.34	33.33
2503	317.6	297.6	40.77	8.14	34.77
2837	317.3	294.8	37.98	7.77	32.32
1279	316.7	299.6	41.23	7.91	34.72
2744	314.8	297.6	40.56	8.11	33.67
2586	308.7	286.5	39.09	8.1	33.31
2915	307.9	283.1	39.54	8.04	33.7
2652	306.9	286.7	39.09	7.89	32.47
2539	306.1	286.9	39.89	7.97	33.8
2509	305.9	286.1	38.98	7.75	33.54
2575	305.9	284.9	39.22	8.04	33.13
2922	304.7	287.6	39.41	8.2	33.26
2971	302.5	281	39.02	7.99	33
2861	301.7	279	39.46	8.14	33.03
2639	300	278.5	40.3	7.9	33.94
2775	300	281.4	34.61	7.16	29.27
2880	298.3	281.5	40.54	9.36	34.7
2521	295.6	270.8	36.61	7.75	31.46
1225	294.7	275.6	38.47	7.92	32.45
2601	294.3	274.4	38.55	7.79	32.33
2576	293.5	273.8	39.96	7.75	33.31
2715	293.5	271.1	38.21	8.06	32.69
2623	293.3	273.5	39.22	7.96	33.54
2923	291.3	271.1	38.79	7.89	32.47
2927	291.3	269.5	37.89	7.65	32.98
2520	287.9	270.5	39.82	7.68	33.5
2702	287.9	269.7	38.38	7.92	32.35
2531	287.8	268.7	39.48	8.06	33.62
2688	287.7	267	36.18	7.8	30.64
2988	282.9	265.1	38.57	7.9	32.69
2933	280.5	259.5	38.84	8.07	33.13
2707	280.3	263.7	38.71	7.73	32.81
1253	279.2	261.5	36.43	7.85	31.02
2840	276.3	256.1	37.3	8.11	31.8
1236	275.9	257.5	37.39	7.8	31.78
2739	275.1	259.8	38.57	7.77	33.05
2904	272.9	249.9	38.04	7.73	32.21
2805	272	255.6	37.57	7.45	32.05
2832	271.3	253.4	37.58	7.54	31.99
2952	270.9	260.8	37.81	7.68	32.39
2815	270	252.5	39.65	8.02	33.87
2964	269.8	250.8	37.34	7.82	32.04
2750	268.2	254	36.61	7.5	31.32
2607	267.8	251.7	37.61	7.18	31.67
2561	267.5	246.1	37.3	7.54	31.51
2540	265.7	249.6	35.21	7.52	31.58
2803	265.6	245.4	36.34	7.94	30.58
2945	264	246.5	37.48	7.38	32.18
2980	263.7	241.9	37.22	7.44	30.77
2843	263.5	245.6	36.43	7.35	31.16
1280	263.2	248.7	39.12	7.48	32.48
2851	263	249.5	37.69	7.72	32.2
2867	263	246.6	36.98	7.52	31.36
2675	261.2	244.5	38.52	7.56	32.46
2961	260.5	246.5	36.66	7.89	31.17
2810	260.4	245.6	37.63	7.44	31.72
2939	259.8	246.8	39.64	7.77	33.21
2855	259.5	244.3	37.37	7.58	31.68
2626	259.1	243.8	38.78	7.22	32.71
2984	258.4	245.9	35.85	7.5	30.41
2908	258.3	243.2	36.82	7.38	31.91
2934	256.8	255.6	42.71	8.76	36.75
2568	256.7	242.5	37.13	7.44	31.58
2694	255	239.4	37.21	7.89	31.58
2857	254.8	236.3	35.41	7.36	30.07
2752	253.7	238.6	36.48	7.44	30.78
2641	252	235.4	37.03	7.12	31.47
2762	250.7	237.7	37.44	7.23	31.96
2625	247.6	231.1	38.17	7.4	32.11
2909	246.6	236.8	36.61	7.38	30.86
2533	245.2	229.3	37.02	7.32	31.14
2672	244.7	232.2	36.73	7.18	31.15
2722	241.2	229.1	38.02	7.36	32.51
2996	241.2	225.9	36.54	7.04	31.04
2859	237	222.1	37.15	7.63	31.85
2789	235.8	220.8	37.88	7.82	31.98
2613	234.1	222.9	36.41	7.07	30.76
2949	233.4	218.6	41.46	8.46	34.96
2581	230.4	218.2	35.9	7.5	30.16
2645	230.2	220.2	35.88	7.18	29.94
2930	229.5	217.5	36.47	7.53	30.68
2943	229.4	214.4	36.37	7.16	30.68
2777	229	215	37.45	7.45	31.61
2616	228.7	215.3	36.95	7.42	30.68
2514	226.8	213.9	36.12	7.39	30.29
2854	226.5	214.4	35.11	7.01	29.73
2529	225.5	213.4	36.74	6.96	30.65
2742	224.2	211.4	37.82	7.39	31.82
2755	224.2	203.5	40.13	7.94	34.97
2901	222.5	210.7	35.45	7.2	30.5
3000	221.7	206.6	36.86	7.11	31.05
2525	221.2	207.6	34.6	7.1	30.05
2941	219.3	204.5	35.09	6.89	29.55
2700	218	206.1	36.44	7.08	28.44
2926	214.2	198.8	34.48	7.02	29.41
2802	208.1	198.6	35.52	6.74	29.9
2543	206.1	196.2	40.2	6.33	34.04
2542	204.2	194.1	37.64	7.47	31.69
2711	204.1	193.5	34.31	6.98	29.11
2839	203.5	194	33.7	6.82	28.45
2666	203.2	193.3	36.16	6.79	30.16
2544	203	189.5	34.97	6.86	29.28
2914	202.9	190.9	35.04	6.94	29.3
2718	198.5	186.3	33.53	6.86	29.09
2661	197.5	186.4	34.35	6.55	28.71
2951	194.7	184.2	35.25	7.39	29.84
2690	187.7	177.4	35.02	6.82	28.96
2588	182.6	172	34.25	6.77	28.85
1249	181.5	172.3	35.25	6.86	30
2554	180.3	171.9	34.42	6.88	29.12
2530	180.2	173.2	34.06	6.61	28.71
2785	179.3	171	34.31	6.67	28.72
2522	176.2	164	33.15	6.77	27.83
2801	171.6	160	32.38	6.69	27.29
2534	167.1	157.4	34.29	6.91	28.77
2963	164.8	154.9	34.18	6.7	28.55
2683	163	151.2	33.61	6.41	27.83
2720	154	143.5	32	6.33	26.4
2962	153	142.5	32.14	6.26	26.88
1257	147.7	140	31.69	6.19	26.65
2976	142.8	135.9	33.16	6.38	27.27
2920	134.7	127.5	31.01	6.09	26.02
2706	131.8	124.3	29.62	5.91	24.65

## Sheet: Table S2
Table S2 Trait statistics summary
Trait	Count	Mean	SD	CV	Max	Min
body_height_18M	239	8.019	0.837	10.442%	10.53	5.91
body_length_18M	239	33.438	3.041	9.094%	41.45	24.65
total_length_18M	239	39.27	3.324	8.464%	48.33	29.62
body_weight_without_visceral_18M	239	294.731	83.162	28.216%	527.3	124.3
weight_18M	230	315.073	91.079	28.907%	566.7	131.8

## Sheet: Table S3
Table S3 Summary of whole-genome resequencing quality for each sample.
Sample	Clean Bases(bp)	Q20(%)	Q30(%)
1222	15434229736	97.55	92.32
1225	12723517248	96.24	88.76
1227	14220407644	98.05	93.68
1234	13707439942	98.01	93.52
1235	12333887472	97.69	92.63
1236	13734161306	98.14	94.05
1239	15429373936	97.29	91.63
1240	12385924046	97.87	93.19
1242	12665983572	95.5	86.91
1244	12085728212	96.97	90.72
1246	13636737848	98.09	93.7
1248	15941273044	97.82	93.04
1249	11734496224	98.23	94.22
1251	12137433184	98.14	93.92
1253	13587039826	98	93.6
1254	13355677716	98.6	95.32
1256	11425494232	98.4	94.68
1257	11297392202	96.6	89.67
1259	15730668378	97.6	92.44
1260	11801753256	97.19	91.27
1268	13304519956	98.18	94.16
1279	14182029238	97.77	92.93
1280	14442057940	97.76	92.89
2501	15074190838	96.48	89.49
2503	9918456324	97.94	93.28
2504	15327168994	97.87	93.17
2506	13743383674	97.06	90.92
2508	11780868594	98.04	93.65
2509	14626219596	98.2	94.09
2510	10734414584	98.25	94.32
2514	13519580430	97	90.74
2516	10607179590	97.91	93.21
2520	12852753522	98.03	93.71
2521	11271039324	98.04	93.61
2522	12512234220	97.74	92.72
2523	10516078454	97.11	91
2525	12054842274	97.76	92.79
2526	13121036720	97.17	91.21
2527	10116698008	98	93.37
2529	11321909736	98.23	94.17
2530	13669804172	97.62	92.36
2531	10184234350	97.59	92.31
2533	12573451856	98.19	94.01
2534	13244606778	98.34	94.61
2537	12228258530	97.22	91.31
2538	14578844750	97.55	92.27
2539	11874267462	97.88	93.26
2540	10734208276	97.65	92.35
2542	11695267948	97.76	92.82
2543	10430050900	98.31	94.46
2544	12696409776	98.55	95.25
2547	10236866088	98.2	94.18
2549	13760420942	98.01	93.62
2550	12877060350	98.47	95.03
2551	12865244658	97.88	93.19
2553	13181550028	98.01	93.64
2554	12314263890	97.88	93.19
2558	13309194664	98.31	94.49
2561	15011766054	98.07	93.71
2562	11054179088	97.33	91.72
2563	12195409822	98.06	93.74
2564	11445897570	98.22	94.23
2568	13879822256	97.65	92.58
2569	12591392592	97.42	91.89
2571	11117457130	97.58	92.37
2573	10600738758	97.55	92.3
2575	14027307766	98.17	94.04
2576	14093229078	96.74	90.12
2577	14530041712	96.84	90.3
2578	12161260644	97.96	93.36
2579	13956238108	97.26	91.55
2581	12026813574	98.75	95.84
2583	12055421742	97.55	92.27
2586	15707243966	98.01	93.58
2587	13603105602	97.76	92.92
2588	16476688110	97.2	91.44
2590	14572673110	98.39	94.75
2592	10245055694	97.85	93.17
2595	16335218174	97.46	92.03
2597	17016512858	97.73	92.79
2599	14275219068	98.34	94.55
2601	12714267076	97.95	93.47
2602	13079213712	98	93.5
2607	12325874866	98.47	94.93
2608	13356001400	96.05	88.34
2610	13033524418	97.35	91.73
2613	13346760298	97.39	91.86
2614	15853742544	98.29	94.43
2616	10454758668	98.46	94.94
2619	13745210824	98.75	95.84
2621	14277906856	98.87	96.32
2622	13058090888	98.46	94.96
2623	12276182072	98.08	93.76
2625	11936128506	97.55	92.32
2626	10179182972	98.76	95.9
2628	14136724778	96.97	90.72
2631	13663045478	98.24	94.23
2633	11988223384	97.63	92.41
2634	13762492452	98.27	94.27
2639	12310941836	97.84	93.16
2641	11322106080	98.38	94.69
2642	15623559568	97.56	92.31
2645	11888855962	98.24	94.35
2649	11620256112	98.28	94.33
2650	13841873894	97.28	91.51
2651	13117904858	98.17	94.01
2652	14006000048	97.61	92.5
2657	12111445602	98.6	95.35
2659	12673517606	97.92	93.35
2661	14283846212	98.67	95.55
2662	15433285866	98.59	95.33
2666	16536351280	96.19	88.68
2667	15899257512	98.03	93.58
2671	13887948002	97.87	93.16
2672	12012415298	97.41	91.88
2673	13748507410	98.64	95.46
2675	14374909282	96.98	90.86
2676	14492844402	96.83	90.31
2678	11281869392	96.45	89.38
2683	13593448952	97.75	92.74
2684	13254381990	97.64	92.51
2685	15968199944	96.73	90.19
2687	15003071788	97.66	92.68
2688	13849876594	96.55	89.52
2689	15526475792	98	93.5
2690	11956698088	97.47	92.13
2694	16348147352	97.56	92.34
2698	13354449750	97.88	93.17
2699	14039355262	97.7	92.68
2700	12389387636	97.62	92.4
2702	12643256292	97.17	91.27
2705	13705653154	98.25	94.28
2706	14274932850	97.35	91.7
2707	12870279378	97.81	92.98
2708	14662463070	98.33	94.59
2709	13525607222	97.17	91.22
2710	11258436586	96.32	89.06
2711	15159694552	97.57	92.47
2712	15886904100	97.26	91.41
2715	13937137642	98.01	93.64
2717	11059960778	97.59	92.37
2718	15988544250	98.25	94.35
2720	13307301408	97.75	92.8
2722	14154709336	98	93.51
2723	11113644622	98.27	94.32
2725	14300690980	97.38	91.78
2729	12147190568	98.16	94.06
2730	12907228560	98.4	94.71
2734	11894848376	98.48	95.03
2739	11494545658	98.52	95.07
2740	14821170274	98.75	95.85
2742	17477876704	98.74	95.83
2744	16886289554	97.38	91.95
2748	14841861534	98.26	94.31
2749	18341482766	98.14	94.04
2750	15779971552	97.56	92.34
2751	15108536922	98.48	95.02
2752	16818562180	98.6	95.45
2753	15485278898	97.73	92.82
2755	15366431848	98.66	95.57
2757	16304409038	98.32	94.57
2759	15048049870	97.59	92.42
2762	15531444814	97.88	93.2
2763	11722370164	98.1	93.77
2764	11310876204	97.48	92.08
2765	16118664966	97.85	93.16
2767	11305940562	98.32	94.44
2769	12249355650	96.99	90.7
2770	12058208270	97.68	92.67
2773	17094967880	97.44	92.01
2775	10803544700	98.41	94.62
2776	13367311628	98.02	93.64
2777	10622296426	97.41	91.94
2782	11905613692	97.73	92.8
2783	12346594808	98.03	93.64
2784	12787759838	98.16	93.99
2785	15629342722	97.32	91.61
2789	12808667528	97.16	91.17
2792	12147558804	98.37	94.59
2793	17045797258	98.26	94.32
2795	12324396070	97.36	91.75
2799	15467473220	96.58	89.75
2801	16446726390	98.45	94.96
2802	15151119144	98.47	94.98
2803	12828023842	98.47	94.98
2805	14744028354	98.35	94.66
2810	16968415792	97.78	92.92
2811	13430556384	98.35	94.62
2813	12909222970	98.44	94.86
2814	11903029392	98	93.51
2815	13429046422	98.24	94.31
2816	11030628086	98.42	94.87
2817	11872979660	98.61	95.41
2819	14727703938	97.1	91.04
2820	12796183552	98.07	93.69
2824	14149268494	98.09	93.81
2826	12028708888	97.14	91.09
2829	10075966506	97.52	92.28
2830	10761163794	98.32	94.5
2831	12342817274	98	93.52
2832	10829914258	98.36	94.56
2833	13244987748	98.21	94.19
2835	11987570834	97.14	91.22
2836	11547673400	97.81	92.94
2837	12251826380	97.67	92.6
2838	13148364446	97.47	92.03
2839	12807616732	97.5	92.12
2840	11441474604	97.61	92.41
2841	12511815690	97.48	92.07
2843	15253350638	98.41	94.85
2844	16010153478	96.99	90.73
2847	12590487976	96.99	90.71
2848	14825700318	97.25	91.46
2851	11532626874	97.08	90.94
2853	11881514196	96.05	88.34
2854	14837300032	97.91	93.22
2855	12395483316	97.9	93.19
2857	14120391562	97.29	91.63
2858	13923903170	97.89	93.21
2859	12468321058	97.59	92.39
2861	15999500798	98.01	93.52
2862	15501885062	96.65	89.8
2867	10398619720	98.01	93.52
2868	11118854236	98.11	93.88
2870	15223659018	97.15	91.15
2871	11523488260	96.08	88.38
2874	11780675214	97.61	92.47
2875	13627934262	96.51	89.42
2877	13140841724	97.04	90.88
2878	11920245194	98.06	93.73
2879	13629587676	98.17	94.08
2880	13224693580	97.87	93.12
2883	15089326106	98.28	94.39
2884	12528419636	97.83	93
2885	12537677202	96.92	90.62
2886	11353389784	97.58	92.27
2889	12460953616	97.45	92.06
2896	13234143162	97.16	91.28
2897	14327043144	98.64	95.56
2898	11980765222	98.06	93.66
2899	12033126962	97.81	93.07
2900	12691565166	98.43	94.89
2901	16619636928	96.77	90.17
2903	14197912306	97.55	92.34
2904	11014056506	97.33	91.58
2906	10855361488	96.88	90.42
2907	10687576444	97.45	91.83
2908	12525649652	97.17	91.25
2909	13133912554	97.46	91.93
2910	11174290642	97.9	93.13
2913	13877781906	96.83	90.31
2914	16433869078	97.97	93.41
2915	11230385000	97.74	92.7
2920	13586777608	98.24	94.14
2922	14329737482	98.75	95.81
2923	11819089500	97	90.75
2925	11361606958	96.8	90.29
2926	13628656086	97.58	92.32
2927	12080290984	98.45	94.91
2929	9806789342	97.14	91.13
2930	10244138280	97.1	90.99
2932	11404483782	97.82	92.85
2933	13537053674	97.77	92.85
2934	12354158612	97.92	93.37
2935	14871202422	97.61	92.49
2936	10432265582	98.02	93.62
2939	11705803558	97.73	92.76
2941	10207481122	98.18	94.16
2943	15541683162	97.28	91.59
2945	11924538132	96.68	89.92
2946	13051773596	98.28	94.36
2947	14524379302	96.77	90.22
2949	11480863102	97.84	93.16
2951	10118820976	96.74	89.87
2952	12348241458	98.51	95.15
2958	12457326534	96.85	90.19
2961	13163007344	97.03	90.79
2962	14562067472	97.39	91.75
2963	14548254564	98.12	93.88
2964	11998965680	97.37	91.8
2967	12069402090	96.56	89.64
2971	14270937748	96.59	89.62
2973	10804513754	98.38	94.67
2976	13680125208	97.01	90.74
2977	13587338048	97.81	93.02
2979	10947657074	97.98	93.43
2980	11358598380	97.85	93.1
2983	14443049698	97.2	91.21
2984	12998141166	98.38	94.56
2986	11927801928	97.25	91.25
2987	13748639390	97.01	90.7
2988	13973111484	96.7	89.99
2989	12304261144	97.69	92.55
2992	14539701438	96.98	90.65
2993	15243450862	97.8	92.9
2996	12166031006	96.83	90.16
2997	11669133958	97.83	92.94
2998	12004337472	97.86	93.11
2999	11392269112	97.78	92.9
3000	14057055006	98.69	95.51

## Sheet: Table S4
Table S4 Summary of whole-genome resequencing mapping efficiency and genome coverage for each sample.
Sample	Clean_reads_Number	mapped_reads_Number	mapping_rate (%)	Average_depth (X)	Coverage_1X (%)	Coverage_5X (%)
1222	104772488	104339213	99.59	13.43	86.31	74.43
1225	86366070	85941066	99.51	11.05	85.68	71.56
1227	95996412	95540676	99.53	12.35	86.2	73.57
1234	92530074	92099417	99.53	11.9	86.05	73.03
1235	83998506	83552002	99.47	10.7	85.48	71.2
1236	93267742	92863747	99.57	11.91	86.03	72.95
1239	104506436	104014384	99.53	13.39	86.65	74.72
1240	83703576	83333282	99.56	10.76	85.48	71.05
1242	85481274	85080923	99.53	11.02	85.49	71.7
1244	81620682	81208892	99.5	10.49	85.28	70.8
1246	92327890	91827399	99.46	11.82	86.53	73.43
1248	107697338	106184373	98.6	13.61	86.79	74.86
1249	79268874	78911560	99.55	10.2	85.22	70.15
1251	81973150	81530067	99.46	10.52	85.67	71.05
1253	91893458	91450730	99.52	11.79	86.42	73
1254	90445498	89952275	99.45	11.56	86.21	72.89
1256	78213740	77809700	99.48	9.9	85.07	69.42
1257	76525818	76139951	99.5	9.82	85.07	69.32
1259	106455096	105962746	99.54	13.64	86.63	74.93
1260	79744750	79421877	99.6	10.28	85.34	70.39
1268	89918970	89411108	99.44	11.56	85.69	72.43
1279	95549240	95100132	99.53	12.36	86.15	73.61
1280	97453990	97012160	99.55	12.57	86.13	73.82
2501	103704424	103337266	99.65	13.11	86.31	74.22
2503	67023754	66744795	99.58	8.65	84.04	65.91
2504	103350280	102913979	99.58	13.35	86.38	74.48
2506	92585396	92175258	99.56	11.98	85.86	72.93
2508	81256320	80929040	99.6	10.24	85.22	70.23
2509	98565094	98146385	99.58	12.75	86.12	73.89
2510	72591880	72298943	99.6	9.35	84.68	68.3
2514	91231956	90853607	99.59	11.78	85.76	72.72
2516	71523574	71210956	99.56	9.25	84.68	68.07
2520	86932494	86574126	99.59	11.19	85.57	71.81
2521	76384338	75941240	99.42	9.78	85.58	69.8
2522	84488016	84049192	99.48	10.86	85.75	71.62
2523	71289918	70948717	99.52	9.13	84.61	67.51
2525	81962424	81538278	99.48	10.46	85.54	70.82
2526	88916358	88495091	99.53	11.39	85.77	72.29
2527	68225894	67842867	99.44	8.78	85.02	67.21
2529	76461158	76024914	99.43	9.82	85.4	69.78
2530	92352612	91823290	99.43	11.84	86.56	73.37
2531	68734878	68373500	99.47	8.84	84.78	67.01
2533	85125156	84683438	99.48	10.91	85.96	71.84
2534	89598356	89166223	99.52	11.49	85.99	72.47
2537	82726024	82339123	99.53	10.59	85.87	71.07
2538	99258622	98819504	99.56	12.63	86.42	74.02
2539	80270706	79893677	99.53	10.31	85.26	70.25
2540	72513896	72064752	99.38	9.31	85.35	68.74
2542	78959370	78596995	99.54	10.19	85.39	70.4
2543	70427972	70133409	99.58	9.1	84.43	67.65
2544	85539372	85147562	99.54	11.06	85.47	71.92
2547	69113576	68795504	99.54	8.92	84.52	67.15
2549	93056924	92642956	99.56	11.98	86.05	73.29
2550	86905654	86549597	99.59	11.22	85.64	72.06
2551	86982608	86596149	99.56	11.19	85.55	71.91
2553	89110630	88571400	99.39	11.43	85.9	72.25
2554	83069914	82664949	99.51	10.73	85.6	71.49
2558	89948830	89588012	99.6	11.59	85.72	72.62
2561	101241078	100815395	99.58	13.08	86.33	74.37
2562	75270996	74955112	99.58	9.62	84.8	68.68
2563	82160288	81795339	99.56	10.63	85.32	71.09
2564	77236182	76917343	99.59	9.98	84.87	69.72
2568	94277028	93902353	99.6	12.08	86.06	73.21
2569	85276334	84923680	99.59	10.97	85.51	71.61
2571	75016682	74700940	99.58	9.69	84.84	69.18
2573	71574950	71292847	99.61	9.25	84.46	67.81
2575	94993300	94610657	99.6	12.21	86.04	73.42
2576	95618328	95264089	99.63	12.26	85.98	73.3
2577	97972160	97563279	99.58	12.66	86.07	73.71
2578	81975978	81634290	99.58	10.6	85.3	70.98
2579	94715642	94318480	99.58	12.14	85.91	73.15
2581	81154698	80819699	99.59	10.48	85.2	70.81
2583	81497672	81119757	99.54	10.46	85.39	70.92
2586	105980018	105509275	99.56	13.67	86.64	75.1
2587	91572590	91143000	99.53	11.84	86.03	73.04
2588	112196106	111729837	99.58	14.34	86.59	75.36
2590	98299152	97865121	99.56	12.69	86.15	74.05
2592	69257076	68942117	99.55	8.93	84.47	67.09
2595	110092926	109584200	99.54	14.23	86.91	75.53
2597	115445750	114966121	99.58	14.8	86.96	75.95
2599	96124770	95705102	99.56	12.44	86.41	73.96
2601	86002346	85634806	99.57	11.07	85.64	71.75
2602	88530558	88121157	99.54	11.39	86.04	72.67
2607	83331416	82897092	99.48	10.73	85.5	71.62
2608	90177468	89776129	99.55	11.63	85.87	72.54
2610	87986030	87580763	99.54	11.35	85.73	72.24
2613	90156764	89749360	99.55	11.63	85.83	72.63
2614	106886038	106399167	99.54	13.79	86.68	75.19
2616	70625332	70303444	99.54	9.11	84.63	67.78
2619	92885220	92437735	99.52	11.95	86.31	73.51
2621	100062540	99752717	99.69	12.43	85.87	73.46
2622	88233934	87833832	99.55	11.37	86.03	72.6
2623	82861030	82446893	99.5	10.68	85.51	71.14
2625	80614924	80267731	99.57	10.4	85.36	70.75
2626	68723246	68387651	99.51	8.87	84.42	67.11
2628	95994062	95549133	99.54	12.28	86.15	73.49
2631	92329118	91881483	99.52	11.89	86.18	73.28
2633	81019574	80599816	99.48	10.44	85.85	71.16
2634	92862332	92394087	99.5	11.99	86.34	73.53
2639	83545592	83180842	99.56	10.71	85.55	71.25
2641	76427258	76060097	99.52	9.86	85.09	69.63
2642	105204588	104682051	99.5	13.6	86.83	75.1
2645	80376400	79984640	99.51	10.34	85.4	70.56
2649	78275462	75657491	96.66	9.67	85.47	69.62
2650	93618902	93145009	99.49	12.05	86.53	73.37
2651	88432882	87998846	99.51	11.42	86.08	72.77
2652	94400704	93882673	99.45	12.16	86.33	73.43
2657	81873956	81335100	99.34	10.51	85.65	71.24
2659	85579770	85152810	99.5	11.02	85.62	71.69
2661	96749576	96406593	99.65	12.45	85.91	73.61
2662	104682162	104284706	99.62	13.42	86.35	74.53
2666	113553984	113088205	99.59	14.38	86.8	75.45
2667	107308738	106868612	99.59	13.85	86.59	75.09
2671	95854736	95481809	99.61	12.05	85.89	73.1
2672	81217458	80886899	99.59	10.47	85.23	70.75
2673	93280848	92974670	99.67	11.98	85.67	72.87
2675	97300616	96922213	99.61	12.51	86	73.56
2676	99677282	99256236	99.58	12.6	86.47	73.97
2678	76181234	75811318	99.51	9.81	85.14	69.4
2683	91658804	91214364	99.52	11.83	85.84	72.87
2684	89659934	89242822	99.53	11.54	85.88	72.59
2685	108352888	107923379	99.6	13.89	86.64	74.96
2687	102049300	101657723	99.62	13.06	86.2	74.14
2688	94253880	93837584	99.56	12.05	86.11	73.16
2689	104830382	104376773	99.57	13.51	86.41	74.74
2690	81096708	80776772	99.61	10.42	84.95	70.17
2694	110775512	110381239	99.64	14.23	86.48	75.16
2698	90296858	89954111	99.62	11.62	85.51	72.41
2699	94722946	94353027	99.61	12.23	85.97	73.25
2700	83500346	83110100	99.53	10.8	85.56	71.43
2702	85398638	85047398	99.59	11.02	85.38	71.46
2705	92419882	92000822	99.55	11.94	85.84	72.99
2706	98165710	97776654	99.6	12.41	85.69	73.36
2707	87005674	86661423	99.6	11.2	85.6	71.93
2708	99549374	98953242	99.4	12.69	86.27	73.9
2709	92384084	92016122	99.6	11.78	85.94	72.75
2710	75980236	75659742	99.58	9.81	84.85	69.15
2711	104178212	103902013	99.73	13.19	85.7	73.82
2712	108708062	108234667	99.56	13.82	86.9	75.21
2715	94027434	93634580	99.58	12.13	85.76	73.06
2717	74655680	74320042	99.55	9.64	84.88	69.02
2718	108709422	108303529	99.63	13.91	86.59	75.14
2720	89940644	89579440	99.6	11.59	85.87	72.53
2722	95488282	95053556	99.54	12.33	86.22	73.72
2723	74953618	74617414	99.55	9.69	84.99	69.34
2725	96539616	96072346	99.52	12.44	86.44	73.94
2729	81861596	81486662	99.54	10.58	85.23	70.91
2730	87112732	86697257	99.52	11.24	86.03	72.48
2734	80414674	80056467	99.55	10.34	85.32	70.49
2739	77459464	77104155	99.54	10.02	85.3	70.13
2740	99828702	99376176	99.55	12.91	86.38	74.28
2742	117852100	117368609	99.59	15.21	86.98	76.18
2744	114703768	114272778	99.62	14.67	86.69	75.67
2748	100019258	99587845	99.57	12.92	86.38	74.4
2749	124111090	123613111	99.6	15.95	87.16	76.47
2750	106434464	105965875	99.56	13.73	86.69	75.11
2751	101956200	101531890	99.58	13.15	86.41	74.54
2752	113601460	113097537	99.56	14.62	87.04	75.91
2753	104424320	103934137	99.53	13.47	86.92	75.04
2755	103541848	103073024	99.55	13.38	86.61	74.76
2757	110041528	109588064	99.59	14.2	86.84	75.46
2759	101533658	101071815	99.55	13.08	86.56	74.52
2762	105185732	104719895	99.56	13.51	86.63	74.92
2763	78747988	78121665	99.2	10.19	85.4	70.66
2764	76322694	75963502	99.53	9.85	85.05	69.45
2765	109019066	108551591	99.57	14.02	86.56	75.22
2767	76428436	76049464	99.5	9.85	85.34	69.91
2769	82477714	82099859	99.54	10.68	85.47	71.16
2770	81393116	80964629	99.47	10.48	85.29	70.86
2773	115453568	114855513	99.48	14.83	87.23	75.97
2775	72809168	72405105	99.45	9.41	85.45	69.24
2776	90270684	89875684	99.56	11.64	86.02	72.77
2777	71813644	71477846	99.53	9.26	84.71	68.16
2782	80491412	79949282	99.33	10.31	85.23	70.36
2783	83401896	83029748	99.55	10.75	85.54	71.45
2784	86558686	86228030	99.62	11.13	85.43	71.83
2785	106951344	106525785	99.6	13.59	86.56	74.84
2789	86459792	86077353	99.56	11.16	85.7	72.1
2792	81937226	81580954	99.57	10.58	85.43	71.17
2793	115224254	114724729	99.57	14.81	86.65	75.65
2795	83657210	83354747	99.64	10.75	85.18	70.86
2799	104385054	103904117	99.54	13.45	86.67	74.81
2801	111084282	110627954	99.59	14.32	86.44	75.36
2802	102374820	101950307	99.59	13.18	86.35	74.55
2803	86639124	86191483	99.48	11.15	85.75	72.11
2805	100101772	99697184	99.6	12.82	86.07	73.96
2810	114613894	114113948	99.56	14.77	87.07	76.05
2811	90563270	90105633	99.49	11.69	85.94	72.87
2813	87277048	86917065	99.59	11.25	85.79	72.3
2814	80192588	79788114	99.5	10.37	85.43	70.77
2815	90758676	90322906	99.52	11.68	85.89	72.82
2816	74424182	74091713	99.55	9.61	84.9	69.05
2817	80023898	79693292	99.59	10.35	85.24	70.66
2819	99956090	99460902	99.5	12.81	86.39	74.2
2820	85906282	85308490	99.3	11.14	85.89	72.31
2824	95522702	95141805	99.6	12.32	85.83	73.4
2826	81144726	80772693	99.54	10.48	85.39	70.84
2829	68809700	68542918	99.61	8.77	84.27	66.3
2830	72621180	72311150	99.57	9.38	84.67	68.51
2831	83241218	82874423	99.56	10.76	85.32	71.28
2832	73732746	73433120	99.59	9.44	84.83	68.45
2833	89519438	89171399	99.61	11.54	85.49	72.43
2835	81765672	81441917	99.6	10.43	85.22	70.5
2836	77846456	77497851	99.55	10.06	85.21	70
2837	82675842	82322735	99.57	10.67	85.5	71.24
2838	89778128	89336375	99.51	11.43	85.92	72.23
2839	86440182	86084482	99.59	11.16	85.49	71.91
2840	77125888	76782491	99.55	9.98	85.32	69.95
2841	84846406	84420182	99.5	10.86	85.55	71.41
2843	103761422	103264299	99.52	13.21	86.57	74.58
2844	109208218	108668662	99.51	13.87	86.8	75.2
2847	85779602	85359918	99.51	10.93	85.56	71.41
2848	99938536	99450338	99.51	12.88	86.63	74.27
2851	78111500	77755403	99.54	10.02	85.05	69.7
2853	80768736	80231032	99.33	10.3	85.37	70.24
2854	99848670	99344302	99.49	12.89	86.64	74.28
2855	83531092	83111931	99.5	10.77	85.62	71.35
2857	95345336	94890888	99.52	12.26	86.27	73.37
2858	93884548	93424015	99.51	12.09	86.08	73.17
2859	83992522	83565627	99.49	10.83	85.66	71.39
2861	108118322	107628478	99.55	13.88	86.86	75.24
2862	105336938	104748075	99.44	13.43	86.63	74.72
2867	70199424	69880711	99.55	9.04	84.72	67.4
2868	74949786	74575495	99.5	9.66	85.01	69.19
2870	102678836	102179060	99.51	13.22	86.61	74.38
2871	78697070	78258683	99.44	9.98	85.26	69.69
2874	79440102	79040989	99.5	10.23	85.4	70.31
2875	92600938	92053115	99.41	11.82	86.3	73
2877	88699900	88255742	99.5	11.41	85.89	72.25
2878	80432618	80043425	99.52	10.36	85.44	70.61
2879	92460152	91959342	99.46	11.82	86.13	72.97
2880	89261610	88841626	99.53	11.48	85.97	72.53
2883	102005714	101564505	99.57	13.13	86.49	74.52
2884	84601238	84245613	99.58	10.92	85.4	71.45
2885	84551892	84160573	99.54	10.92	85.56	71.59
2886	76716506	76336151	99.5	9.89	85.5	70.07
2889	84446784	84066704	99.55	10.85	85.74	71.49
2896	89399336	88990075	99.54	11.51	85.94	72.4
2897	96687318	96252663	99.55	12.48	86.06	73.7
2898	80795984	80392823	99.5	10.44	85.74	71.13
2899	81675848	81312462	99.56	10.47	85.18	70.57
2900	85707596	85347743	99.58	11.06	85.45	71.72
2901	112604174	112058009	99.51	14.41	87.15	75.73
2903	96470706	95943953	99.45	12.3	85.99	72.88
2904	74434304	74015436	99.44	9.54	85.46	69.13
2906	73648748	73248841	99.46	9.41	85.26	68.6
2907	72308766	71891124	99.42	9.27	85.29	68.69
2908	84648970	84249442	99.53	10.88	85.6	71.38
2909	89086278	88606379	99.46	11.39	86.13	72.53
2910	75341482	74869112	99.37	9.7	85.55	69.5
2913	93940614	93478552	99.51	12.05	86.3	73.18
2914	111411882	110790484	99.44	14.24	87.03	75.31
2915	75849836	75439600	99.46	9.75	85.3	69.5
2920	91695996	91159364	99.41	11.8	86.72	73.41
2922	96864012	96469639	99.59	12.46	86.05	73.66
2923	79789034	79313572	99.4	10.26	85.21	70.32
2925	77251082	76935239	99.59	9.89	84.85	69.29
2926	92515644	92116635	99.57	11.87	85.85	72.83
2927	81453198	81111564	99.58	10.53	84.81	70.64
2929	66392960	66134682	99.61	8.55	83.94	65.71
2930	69529596	69226546	99.56	8.93	84.39	67.16
2932	77201524	76826055	99.51	9.94	85.42	70.07
2933	91257718	90822112	99.52	11.79	86.2	72.92
2934	83680138	83339007	99.59	10.76	85.39	71.17
2935	100937378	100536086	99.6	12.94	86.24	74.12
2936	70339082	70051778	99.59	9.1	84.25	67.29
2939	78908002	78558105	99.56	10.2	85.09	70.18
2941	68741124	68375492	99.47	8.88	84.43	67.09
2943	104992370	104433102	99.47	13.5	86.29	74.56
2945	80903360	80521294	99.53	10.35	85.57	70.56
2946	88099992	87690591	99.54	11.36	85.58	72.32
2947	98339550	97900047	99.55	12.64	86.24	73.95
2949	77610860	77198803	99.47	9.98	85.14	69.78
2951	68372134	67956526	99.39	8.78	85.2	67.36
2952	83448244	83053362	99.53	10.75	85.35	71.42
2958	84287698	83813884	99.44	10.81	86.04	71.6
2961	89148576	88671475	99.46	11.42	85.72	72.26
2962	98593118	98049477	99.45	12.63	86.31	73.86
2963	98109610	97643157	99.52	12.63	86.34	73.96
2964	81330470	80919796	99.5	10.41	85.54	70.66
2967	81407832	80966185	99.46	10.47	85.65	70.72
2971	96812306	96310199	99.48	12.36	86.43	73.54
2973	72865352	72487023	99.48	9.38	84.9	68.41
2976	92164374	91677736	99.47	11.88	86.25	73.07
2977	91828514	91397493	99.53	11.79	86.05	72.81
2979	74103858	73702816	99.46	9.49	85.19	68.85
2980	76650784	76281040	99.52	9.87	85.16	69.46
2983	98033112	97530979	99.49	12.52	86.52	73.99
2984	88093558	87561565	99.4	11.25	86.52	72.69
2986	80730388	80251372	99.41	10.34	86.07	71.15
2987	92977106	92465788	99.45	11.92	86.54	73.38
2988	94324744	93840936	99.49	12.12	86.22	73.26
2989	83274106	82818027	99.45	10.67	85.85	71.32
2992	98382154	97919024	99.53	12.63	86.31	73.71
2993	103159246	102638064	99.49	13.21	87.01	74.81
2996	82416264	81973679	99.46	10.55	85.92	71.28
2997	78856184	78408212	99.43	10.12	85.8	70.64
2998	81051834	80632766	99.48	10.41	85.68	70.91
2999	77109598	76685380	99.45	9.88	85.31	69.64
3000	95197042	94640001	99.41	12.18	86.7	73.82

## Sheet: Table S5
Table S5 Summary of 946 SNP suggestive associated with growth traits of Culter alburnus
Marker	Beta	-log10(P value)	PVE%	Allele	Trait
1:13856831	0.722927	5.37689	7.01908	A/T	BH
16:21450218	-1.81314	7.696	10.33	T/C	TL
19:24057741	63.764	7.657	10.24	G/A	BW
19:24063065	62.9656	7.776	10.42	T/C	BW
19:24063081	62.382	7.708	10.34	T/A	BW
19:24063084	63.6235	7.609	10.25	T/C	BW
19:24066762	65.2924	8.119	11.1	G/A	BW
19:24066768	65.2924	8.119	11.1	C/T	BW
19:24066887	62.0232	7.542	10.17	G/A	BW
19:24057741	56.1585	7.663	10.06	G/A	BWW
19:24058522	53.6975	7.495	9.82	G/C	BWW
19:24066756	55.5866	7.711	10.32	A/T	BWW
19:24066762	55.2296	7.506	10.07	G/A	BWW
19:24066768	55.2296	7.506	10.07	C/T	BWW
19:24066774	56.3671	7.895	10.57	A/T	BWW
19:24066776	56.2479	7.916	10.56	C/T	BWW
19:24066777	56.2479	7.916	10.56	A/G	BWW
1:13856831	2.57262	5.04794	6.51442	A/T	BL
1:13856831	82.2214	6.72619	8.89742	A/T	BWW
1:13856831	93.9189	6.79289	9.21486	A/T	BW
1:13856849	0.701947	5.26234	6.89587	T/A	BH
1:13856849	2.52804	5.05648	6.55858	T/A	BL
1:13856849	80.7578	6.72881	8.94746	T/A	BWW
1:13856849	92.2252	6.80633	9.28372	T/A	BW
1:13856858	0.686503	5.12699	6.68065	T/A	BH
1:13856858	78.3379	6.43798	8.52644	T/A	BWW
1:13856858	89.5884	6.51732	8.86966	T/A	BW
1:13856862	0.686281	5.12109	6.7192	A/G	BH
1:13856862	77.9016	6.36586	8.48252	A/G	BWW
1:13856862	89.1489	6.45127	8.83435	A/G	BW
1:2240705	-0.564376	5.24163	5.9564	C/G	BH
1:2939089	-0.643934	5.14675	5.57634	T/C	BH
1:52547368	0.680515	5.33375	6.48632	C/G	BH
1:52557086	-0.482382	5.35448	6.10489	G/A	BH
1:5742225	-0.39369	5.54777	6.53642	C/T	BH
1:5750050	-0.391636	5.305	5.72339	C/T	BH
1:69970863	-1.79648	5.13306	6.5483	A/T	BL
1:8851876	64.9141	5.37436	6.29968	T/G	BWW
1:8851876	70.4834	5.10561	6.02272	T/G	BW
10:29908948	-0.604192	5.42342	6.80479	G/A	BH
10:29908957	-0.629524	5.80756	7.3593	T/C	BH
10:29908957	-2.20726	5.13642	6.59084	T/C	BL
10:29908960	-0.615068	5.77644	7.26267	T/C	BH
10:29908960	-2.17918	5.18908	6.63366	T/C	BL
10:29908960	-2.39006	5.03972	6.48271	T/C	TL
10:29908970	-0.624309	5.63618	7.13174	T/C	BH
10:9352642	-0.494849	5.05999	6.52815	T/C	BH
11:31157987	69.1886	5.26619	6.69223	A/G	BWW
11:31157987	76.0419	5.02528	6.5918	A/G	BW
12:11133567	61.2579	5.2675	6.72724	A/G	BWW
12:11133567	73.4983	6.01863	7.70586	A/G	BW
12:16252075	47.0361	5.15197	5.71871	C/T	BW
12:16293281	-0.53032	5.36167	5.89441	A/G	BH
12:16297303	0.40246	5.20357	6.0411	A/G	BH
12:16297303	41.1284	5.33705	6.17279	A/G	BWW
12:16581921	33.0078	5.00296	5.20224	T/C	BWW
12:16614185	-36.7643	5.39489	5.73512	A/T	BWW
12:16614185	-39.5747	5.13168	5.45726	A/T	BW
12:16651595	47.4244	6.36981	7.13376	A/G	BWW
12:16651595	50.9774	5.9484	6.59813	A/G	BW
12:16720577	-62.772	5.18816	5.40519	T/A	BWW
12:16720577	-68.421	5.18841	5.37946	T/A	BW
12:16720578	-62.772	5.18816	5.40519	C/T	BWW
12:16720578	-68.421	5.18841	5.37946	C/T	BW
12:16777095	46.9829	5.61131	6.4207	T/C	BWW
12:16777095	50.227	5.25918	5.99894	T/C	BW
12:34193352	-61.4874	5.01255	5.42477	A/G	BW
12:5921689	90.0402	5.12914	7.0359	A/G	BW
12:9630537	-2.05685	5.0536	6.42713	A/G	TL
13:36552476	-0.342374	5.1335	6.09268	G/A	BH
13:36552476	-1.43072	5.09939	6.51301	G/A	TL
13:36552502	-0.349488	5.28377	6.05897	A/T	BH
13:36813337	-0.631691	5.43706	7.04211	T/A	BH
13:36813337	-2.47044	5.297	6.86736	T/A	TL
13:36813352	-0.609039	5.23461	6.73263	T/G	BH
13:37114527	-0.554794	5.67159	7.29194	T/C	BH
13:37114527	-54.6742	5.4633	6.97397	T/C	BWW
13:37114527	-62.1882	5.54131	7.33584	T/C	BW
13:37227095	46.6956	5.04751	6.15471	A/G	BWW
13:37227095	52.3959	5.06738	6.28224	A/G	BW
13:37361146	-0.619748	5.65542	7.4621	T/G	BH
13:37838439	-0.554752	5.085	6.47497	A/T	BH
13:37893052	-0.731756	5.62248	7.19008	G/A	BH
13:37899707	-2.68265	5.08608	6.49455	C/T	BL
13:38116823	-38.6616	5.02343	6.3805	C/T	BWW
13:38130648	-0.451045	5.0026	6.48702	C/A	BH
14:10989287	72.6791	5.76443	6.42225	C/T	BWW
14:10989287	2.95926	5.08636	6.42874	C/T	TL
14:10989287	75.7475	5.14037	5.57899	C/T	BW
14:20825150	-1.66854	5.47965	9.3059	A/T	BL
14:20825150	-1.83803	5.33089	9.58211	A/T	TL
14:35607150	-0.546552	5.15917	5.92898	C/G	BH
14:35607151	-0.546552	5.15917	5.92898	A/T	BH
15:17813282	0.391085	5.11784	6.51725	T/C	BH
15:32603193	-53.6132	5.07129	5.50664	A/G	BWW
15:32603193	-61.3997	5.38369	5.91253	A/G	BW
15:32603194	-58.1181	5.18299	5.62148	A/T	BW
15:36590051	41.1987	5.35847	5.80614	T/C	BW
15:36672370	-0.397609	5.27674	6.09562	C/T	BH
15:36672371	-0.397609	5.27674	6.09562	A/G	BH
15:36674754	-50.2187	5.20623	6.50722	A/G	BW
15:36915861	-37.4772	5.00826	5.56469	G/A	BWW
15:37201585	-32.9179	5.21551	5.64628	T/G	BWW
15:37201585	-35.8188	5.02949	5.464	T/G	BW
15:37201782	33.3759	5.05374	5.43246	C/T	BWW
15:37201782	38.1	5.28873	5.82607	C/T	BW
15:37217601	-42.5423	5.01231	5.49741	A/G	BW
15:37248941	-37.2193	5.76602	6.79	G/A	BWW
15:37248941	-40.3848	5.49834	6.42811	G/A	BW
15:37278263	32.6237	5.62892	6.15601	C/A	BWW
15:37278263	36.1598	5.539	6.09444	C/A	BW
16:10716448	-2.15581	5.29044	6.86686	T/C	TL
16:10747040	-1.66488	5.09551	6.47733	T/C	BL
16:13161270	-1.92988	5.61499	7.41834	T/G	BL
16:13161270	-51.5991	5.2273	6.79721	T/G	BWW
16:13161270	-2.10431	5.56332	7.36894	T/G	TL
16:13161270	-59.6353	5.39923	7.22253	T/G	BW
16:16162223	0.63214	5.23655	6.12442	A/C	BH
16:1814975	1.75204	5.48735	7.70353	G/C	BL
16:18927931	2.40484	5.51927	7.05398	T/C	BL
16:18927931	2.62863	5.34636	6.81664	T/C	TL
16:19703909	0.416312	5.40027	6.98839	C/G	BH
16:20285651	0.391589	5.52192	7.05308	A/T	BH
16:20285651	1.4681	5.8533	7.48368	A/T	BL
16:20285651	38.4643	5.37544	6.67404	A/T	BWW
16:20285651	1.5394	5.36571	6.82114	A/T	TL
16:20285651	41.3669	5.07822	6.29497	A/T	BW
16:21417342	0.385065	5.35052	6.90769	T/C	BH
16:21417342	1.35741	5.11386	6.49798	T/C	BL
16:21450218	-0.44035	7.06463	9.41704	C/T	BH
16:21450218	-42.3458	6.5245	8.64898	C/T	BWW
16:21450218	-48.5935	6.67328	9.03158	C/T	BW
16:21716963	-1.48308	5.3425	7.07362	T/G	BL
16:21716963	-1.58529	5.11064	6.68875	T/G	TL
16:21716964	-1.48308	5.3425	7.07362	T/C	BL
16:21716964	-1.58529	5.11064	6.68875	T/C	TL
16:21716983	-0.407309	5.32949	7.02276	C/T	BH
16:21716983	-1.56631	6.04316	8.00496	C/T	BL
16:21716983	-40.8789	5.36236	7.02052	C/T	BWW
16:21716983	-1.68157	5.81714	7.63581	C/T	TL
16:21716994	-0.398157	5.09075	6.74849	C/A	BH
16:21716994	-1.53145	5.77956	7.67662	C/A	BL
16:21716994	-39.5084	5.01513	6.59946	C/A	BWW
16:21716994	-1.62881	5.46707	7.18865	C/A	TL
16:22025728	-0.40783	5.36423	6.91712	G/T	BH
16:22025728	-1.50106	5.54758	7.15982	G/T	BL
16:22025728	-1.58838	5.17672	6.65036	G/T	TL
16:23931671	0.390234	5.25685	6.83822	C/T	BH
16:23931671	43.6736	5.09153	6.88902	C/T	BW
16:23933683	0.418136	5.6179	7.22259	A/G	BH
16:23933683	1.47153	5.2998	6.73489	A/G	BL
16:23933683	41.5788	5.49807	7.00513	A/G	BWW
16:23933683	1.64846	5.47435	6.95892	A/G	TL
16:23933683	48.1103	5.74263	7.58887	A/G	BW
16:23933735	0.441203	6.16443	7.93114	A/G	BH
16:23933735	1.49366	5.4083	6.8685	A/G	BL
16:23933735	42.3593	5.64081	7.18909	A/G	BWW
16:23933735	1.63622	5.36124	6.79623	A/G	TL
16:23933735	50.3185	6.03338	7.96935	A/G	BW
16:24208223	0.559795	5.08242	6.0896	G/T	BH
16:24212590	57.7081	5.14256	5.65458	A/G	BW
16:24323238	-1.39739	5.12649	6.69784	C/G	BL
16:24324475	-1.48325	5.61461	7.61685	C/A	BL
16:24324475	-1.58167	5.30777	7.2153	C/A	TL
16:25147339	-0.393426	5.15334	6.74754	G/C	BH
16:25190494	-0.355459	5.0371	6.60666	G/A	BH
16:25190494	-1.32836	5.34022	7.05783	G/A	BL
16:25190764	-1.32821	5.24309	6.92243	A/G	BL
16:25190767	-1.32821	5.24309	6.92243	A/C	BL
16:25191894	-1.3318	5.06463	6.84888	C/A	BL
16:25204752	-0.429955	5.03849	6.67992	A/G	BH
16:25204752	-1.56239	5.16532	6.89717	A/G	BL
16:25707022	-1.36184	5.54059	7.12252	A/G	BL
16:25707022	-1.44259	5.15103	6.59158	A/G	TL
16:25707022	-41.1904	5.33129	6.73024	A/G	BW
16:26635504	-1.46197	5.36077	7.15296	G/A	BL
16:26635504	-1.56425	5.1188	6.87319	G/A	TL
16:26676784	-0.424794	5.36188	7.66688	T/C	BH
16:26676784	-1.68461	6.32442	9.82278	T/C	BL
16:26676784	-1.69801	5.332	8.34162	T/C	TL
17:10064549	1.4391	5.1818	6.59086	T/C	BL
17:10064549	38.3224	5.15684	6.07968	T/C	BWW
17:10064549	1.58871	5.21491	6.6373	T/C	TL
17:10064549	42.4064	5.21798	6.0814	T/C	BW
17:10089224	-39.332	5.04712	5.60651	A/G	BW
17:1642055	0.474971	5.04524	5.47382	T/G	BH
17:19826864	-34.9732	5.21883	5.2273	C/A	BWW
17:19826864	-40.346	5.51869	5.68029	C/A	BW
17:19826866	-35.1681	5.26335	5.28625	A/G	BWW
17:19826866	-40.5709	5.56583	5.74442	A/G	BW
17:2243098	-0.430256	5.33713	6.66755	G/A	BH
17:2243098	-1.62334	5.51892	7.07898	G/A	BL
17:3223497	58.3552	5.17332	6.84023	A/G	BW
17:4114392	0.449146	5.71664	6.45919	A/C	BH
17:4114392	1.84918	5.11558	6.52644	A/C	TL
17:5680245	-0.361262	5.09847	5.52806	T/A	BH
17:5680245	-39.3871	5.82615	6.44576	T/A	BWW
17:5680245	-42.8187	5.73977	6.24417	T/A	BW
17:5680262	-0.426337	5.33782	6.0822	T/C	BH
17:5680262	-1.61969	5.16953	6.55141	T/C	BL
17:5680262	-46.8958	6.30614	7.22648	T/C	BWW
17:5680262	-51.2671	6.24549	7.04029	T/C	BW
17:7921293	-1.86895	5.10125	6.48996	A/G	TL
17:9658615	-1.44267	5.38019	7.06231	G/A	TL
18:13307078	0.452083	5.48292	6.00664	T/C	BH
18:13307080	0.452083	5.48292	6.00664	A/G	BH
18:22787382	0.452606	5.19332	6.74017	A/G	BH
18:22787382	51.335	5.12017	6.85162	A/G	BW
18:25022784	2.66432	5.01212	6.50847	T/A	BL
18:26523246	-1.68563	5.15051	6.52654	C/T	BL
18:26523246	-1.83463	5.01732	6.34357	C/T	TL
18:26523246	-48.4934	5.01235	5.71364	C/T	BW
18:27905810	-0.485812	5.14313	6.62459	A/G	BH
18:29754234	-1.50653	5.07117	6.4203	G/A	BL
18:34981861	2.27965	5.18971	6.61033	A/G	TL
18:3710115	0.437088	5.45487	6.93427	C/T	BH
18:7211329	0.412915	5.29726	6.03325	A/G	BH
19:1129859	-0.568018	5.76798	7.73787	G/A	BH
19:12413447	-0.915749	5.34441	7.10309	A/G	BH
19:12413447	-104.117	5.21942	6.98563	A/G	BW
19:13685615	-0.450651	6.09896	7.87544	A/G	BH
19:13685615	-1.57746	5.64397	7.23937	A/G	BL
19:13685615	-46.8749	6.46365	8.36609	A/G	BWW
19:13685615	-1.63032	5.00522	6.34678	A/G	TL
19:13685615	-51.7433	6.41837	8.22074	A/G	BW
19:18442866	47.0448	5.38376	6.839	C/T	BWW
19:18444869	-0.497167	5.27389	7.2537	A/G	BH
19:18444869	-1.92072	5.96805	8.45049	A/G	BL
19:18444869	-51.4897	5.65902	7.76863	A/G	BWW
19:18444869	-1.97872	5.3115	7.41179	A/G	TL
19:18444869	-57.4044	5.38338	7.4607	A/G	BW
19:18495650	1.75925	5.08077	6.42377	T/C	BL
19:18495650	50.7223	5.43443	6.90037	T/C	BWW
19:18495650	57.6798	5.26014	6.81464	T/C	BW
19:18495771	49.7183	5.1304	6.49835	C/T	BWW
19:18495771	56.9855	5.00532	6.53103	C/T	BW
19:18665921	32.2341	5.17592	6.6049	G/A	BWW
19:18665921	36.3193	5.11974	6.76745	G/A	BW
19:18677146	0.578539	5.26857	6.73151	A/G	BH
19:18677146	2.0631	5.11031	6.47814	A/G	BL
19:18677146	58.3182	5.30603	6.76672	A/G	BWW
19:18769207	-0.551911	5.43849	5.71667	T/C	BH
19:19560189	73.4206	5.50491	5.74761	G/A	BW
19:20860383	-0.451703	5.0546	6.83567	T/C	BH
19:20860383	-46.8475	5.42373	7.26041	T/C	BWW
19:20860383	-51.9809	5.24636	7.17837	T/C	BW
19:20872845	-0.469445	5.43966	7.35458	A/G	BH
19:20872845	-47.8619	5.62907	7.56029	A/G	BWW
19:20872845	-54.0857	5.61562	7.81665	A/G	BW
19:20874660	-0.477282	5.22655	6.87357	T/C	BH
19:20874660	-48.0127	5.26947	6.87414	T/C	BWW
19:20874660	-54.7993	5.32421	7.18003	T/C	BW
19:21978158	1.90046	5.50105	7.16104	T/G	BL
19:21978158	54.1096	5.77498	7.53858	T/G	BWW
19:21978158	1.9941	5.06392	6.52547	T/G	TL
19:21978158	58.4577	5.24643	7.01122	T/G	BW
19:21981408	2.29291	5.00329	6.43349	T/A	BL
19:21981408	65.4695	5.26603	6.79646	T/A	BWW
19:21981416	2.29291	5.00329	6.43349	C/T	BL
19:21981416	65.4695	5.26603	6.79646	C/T	BWW
19:22004430	1.8461	5.22897	6.68103	T/C	BL
19:22004430	2.00177	5.06181	6.44058	T/C	TL
19:22566060	-0.41094	5.80154	6.96337	T/C	BH
19:22780924	-0.646572	5.72323	7.41211	C/G	BH
19:22780924	-67.217	6.11212	7.90306	C/G	BWW
19:22780924	-73.9109	5.75524	7.61704	C/G	BW
19:23619342	-50.6364	5.90792	7.61416	C/G	BWW
19:23619342	-55.2078	5.51468	7.29125	C/G	BW
19:23880077	-49.5996	5.01657	6.35589	A/G	BWW
19:23880077	-57.2816	5.18596	6.79918	A/G	BW
19:24054753	38.4963	5.04663	6.40221	G/A	BWW
19:24054777	38.6955	5.25443	6.68348	T/A	BWW
19:24054777	44.1049	5.31472	6.96223	T/A	BW
19:24056658	51.0998	5.88778	7.61897	T/G	BWW
19:24056658	57.7381	5.85596	7.75429	T/G	BW
19:24056670	0.470273	5.03089	6.43327	T/C	BH
19:24056670	51.7102	5.98317	7.76571	T/C	BWW
19:24056670	58.4577	5.957	7.91204	T/C	BW
19:24056750	0.440565	5.07478	6.54105	G/A	BH
19:24056750	46.185	5.51928	7.14168	G/A	BWW
19:24056750	51.8028	5.36234	7.1321	G/A	BW
19:24057123	51.8342	5.27741	7.04226	C/A	BW
19:24057508	0.47484	5.62809	7.20683	A/C	BH
19:24057508	51.7946	6.58112	8.54155	A/C	BWW
19:24057508	59.9854	6.76255	9.04647	A/C	BW
19:24057509	0.47484	5.62809	7.20683	A/T	BH
19:24057509	51.7946	6.58112	8.54155	A/T	BWW
19:24057509	59.9854	6.76255	9.04647	A/T	BW
19:24057689	47.8717	5.58595	7.21347	A/T	BWW
19:24057689	56.8287	6.02215	8.01433	A/T	BW
19:24057741	0.539457	7.12124	9.29274	A/G	BH
19:24057741	1.7534	5.78625	7.4381	A/G	BL
19:24057741	1.89482	5.6139	7.19555	A/G	TL
19:24057946	49.6326	5.92431	7.79019	G/T	BWW
19:24057946	55.5418	5.70511	7.66766	G/T	BW
19:24057988	48.7293	6.01855	7.87183	G/T	BWW
19:24057988	57.0184	6.35125	8.52703	G/T	BW
19:24058013	51.8177	5.16494	6.8836	A/G	BW
19:24058324	47.2779	5.67439	7.33044	C/T	BWW
19:24058324	53.8798	5.67431	7.52127	C/T	BW
19:24058349	53.9238	5.44022	7.19786	C/T	BW
19:24058522	0.484177	6.20223	8.03271	C/G	BH
19:24058522	1.68408	5.692	7.30008	C/G	BL
19:24058522	1.82625	5.53373	7.07837	C/G	TL
19:24058554	0.47083	5.4633	6.99644	A/G	BH
19:24058554	50.7899	6.2477	8.09464	A/G	BWW
19:24058554	60.2199	6.87629	8.98098	A/G	BW
19:24058989	0.447249	5.07375	6.45325	A/G	BH
19:24058989	49.1961	6.01127	7.73666	A/G	BWW
19:24058989	59.2455	6.63956	8.79051	A/G	BW
19:24059177	53.3403	5.42632	7.30264	C/T	BW
19:24062123	43.0785	5.15641	6.60913	C/A	BWW
19:24062123	50.584	5.54281	7.32274	C/A	BW
19:24062607	42.5639	5.2006	6.85873	G/A	BWW
19:24062607	48.3579	5.2765	7.1717	G/A	BW
19:24062628	45.4686	5.37784	7.03423	C/A	BWW
19:24062628	51.7595	5.47708	7.38495	C/A	BW
19:24062678	47.4084	5.82781	7.7106	T/C	BWW
19:24062678	53.7726	5.92545	8.11186	T/C	BW
19:24062704	0.427985	5.05344	6.44512	C/T	BH
19:24062704	48.7544	6.37448	8.27196	C/T	BWW
19:24062704	54.9397	6.42572	8.59433	C/T	BW
19:24062715	0.430045	5.06744	6.45946	G/A	BH
19:24062715	48.7852	6.33939	8.22138	G/A	BWW
19:24062715	55.0079	6.39867	8.55584	G/A	BW
19:24062863	51.3573	5.24577	6.91433	T/C	BW
19:24062921	45.7026	5.32782	6.90286	T/C	BWW
19:24062921	54.2088	5.7422	7.66361	T/C	BW
19:24062931	46.2712	5.611	7.27597	A/G	BWW
19:24062931	55.7669	6.12527	8.18842	A/G	BW
19:24062934	46.2712	5.611	7.27597	T/C	BWW
19:24062934	55.7669	6.12527	8.18842	T/C	BW
19:24063060	0.480061	5.81103	7.50884	A/C	BH
19:24063060	1.63278	5.13977	6.57349	A/C	BL
19:24063060	52.6623	6.88337	9.03182	A/C	BWW
19:24063060	61.2171	7.32646	9.83268	A/C	BW
19:24063065	0.490138	6.04153	7.80849	C/T	BH
19:24063065	1.67759	5.39897	6.89655	C/T	BL
19:24063065	54.4185	7.33009	9.60771	C/T	BWW
19:24063065	1.80939	5.20494	6.62223	C/T	TL
19:24063081	0.491534	6.16052	7.9766	A/T	BH
19:24063081	1.64874	5.29372	6.77412	A/T	BL
19:24063081	53.7475	7.25421	9.52481	A/T	BWW
19:24063081	1.76738	5.04502	6.42406	A/T	TL
19:24063084	0.505486	6.18721	8.05474	C/T	BH
19:24063084	1.6593	5.11877	6.56528	C/T	BL
19:24063084	54.7348	7.1592	9.43468	C/T	BWW
19:24063181	49.4979	5.01442	6.55623	C/A	BW
19:24063186	49.4979	5.01442	6.55623	C/T	BW
19:24063191	50.1285	5.04199	6.60585	T/G	BW
19:24063192	50.1285	5.04199	6.60585	T/C	BW
19:24063239	50.6083	5.15836	6.84196	T/G	BW
19:24063240	50.6083	5.15836	6.84196	T/G	BW
19:24063297	0.457107	5.18303	6.62244	G/A	BH
19:24063297	52.6251	6.72352	8.74685	G/A	BWW
19:24063297	60.6325	7.04816	9.40075	G/A	BW
19:24063303	0.457107	5.18303	6.62244	T/A	BH
19:24063303	52.6251	6.72352	8.74685	T/A	BWW
19:24063303	60.6325	7.04816	9.40075	T/A	BW
19:24063427	48.442	5.58315	7.23147	T/C	BWW
19:24063427	57.2016	5.96642	7.95967	T/C	BW
19:24063437	46.6883	5.16655	6.70178	T/G	BWW
19:24063437	55.2885	5.53325	7.40708	T/G	BW
19:24063439	46.6883	5.16655	6.70178	C/A	BWW
19:24063439	55.2885	5.53325	7.40708	C/A	BW
19:24063445	46.6883	5.16655	6.70178	C/G	BWW
19:24063445	55.2885	5.53325	7.40708	C/G	BW
19:24063446	46.6883	5.16655	6.70178	T/C	BWW
19:24063446	55.2885	5.53325	7.40708	T/C	BW
19:24063463	46.4228	5.11305	6.57202	A/G	BWW
19:24063463	54.8945	5.44779	7.23503	A/G	BW
19:24063521	0.47362	5.51751	7.19544	T/G	BH
19:24063521	50.9826	6.30354	8.33846	T/G	BWW
19:24063521	58.6375	6.57411	8.91171	T/G	BW
19:24063530	0.463943	5.41402	7.04536	C/T	BH
19:24063530	50.7259	6.35713	8.40387	C/T	BWW
19:24063530	58.3907	6.64433	8.99866	C/T	BW
19:24063535	0.445994	5.10149	6.63234	A/T	BH
19:24063535	48.7191	5.97466	7.90105	A/T	BWW
19:24063535	56.4135	6.30578	8.54742	A/T	BW
19:24063541	0.443413	5.04986	6.58479	T/C	BH
19:24063541	48.3592	5.8919	7.81874	T/C	BWW
19:24063541	56.0399	6.22555	8.46849	T/C	BW
19:24063605	44.237	5.28318	6.89448	G/A	BWW
19:24063605	50.9217	5.36556	7.22652	G/A	BW
19:24063631	45.8208	5.66595	7.52095	A/C	BWW
19:24063631	51.0433	5.41717	7.35861	A/C	BW
19:24063633	43.6336	5.0313	6.61419	A/C	BWW
19:24063633	50.6053	5.18532	7.04435	A/C	BW
19:24064006	0.428567	5.25271	6.80898	G/T	BH
19:24064006	47.2992	6.29312	8.26076	G/T	BWW
19:24064006	53.3383	6.21217	8.33944	G/T	BW
19:24064233	0.455298	5.34702	6.84978	C/A	BH
19:24064233	49.4076	6.18604	8.03864	C/A	BWW
19:24064233	57.747	6.52412	8.72245	C/A	BW
19:24064273	45.7129	5.18942	6.68238	A/G	BWW
19:24064273	52.6607	5.37331	7.13681	A/G	BW
19:24064276	45.7129	5.18942	6.68238	G/T	BWW
19:24064276	52.6607	5.37331	7.13681	G/T	BW
19:24064277	45.7129	5.18942	6.68238	C/T	BWW
19:24064277	52.6607	5.37331	7.13681	C/T	BW
19:24064288	45.7129	5.18942	6.68238	A/G	BWW
19:24064288	52.6607	5.37331	7.13681	A/G	BW
19:24064290	45.7129	5.18942	6.68238	A/G	BWW
19:24064290	52.6607	5.37331	7.13681	A/G	BW
19:24064396	48.3141	5.67465	7.35242	T/A	BWW
19:24064396	56.0097	5.97847	7.96442	T/A	BW
19:24064416	46.8233	5.55325	7.18714	G/A	BWW
19:24064416	54.2654	5.84312	7.77484	G/A	BW
19:24064499	46.8308	5.69124	7.2863	G/C	BWW
19:24064499	54.1417	5.89623	7.78582	G/C	BW
19:24065207	48.5996	5.764	7.45806	T/G	BWW
19:24065207	57.4716	6.19142	8.24785	T/G	BW
19:24065300	0.454805	5.11215	6.57329	A/T	BH
19:24065300	50.0014	6.09142	7.94385	A/T	BWW
19:24065300	59.3567	6.58396	8.80703	A/T	BW
19:24065317	0.459214	5.07258	6.50845	T/G	BH
19:24065317	50.4946	6.04101	7.85977	T/G	BWW
19:24065317	59.4571	6.44785	8.61873	T/G	BW
19:24065331	0.448306	5.22636	6.69482	T/C	BH
19:24065331	48.0412	5.91962	7.67	T/C	BWW
19:24065331	56.3477	6.28047	8.3677	T/C	BW
19:24065377	45.6329	5.55672	7.21202	G/A	BWW
19:24065377	53.5799	5.88168	7.85954	G/A	BW
19:24065434	46.5827	5.32966	6.85656	C/A	BWW
19:24065434	54.8941	5.62502	7.48018	C/A	BW
19:24065440	46.5827	5.32966	6.85656	G/A	BWW
19:24065440	54.8941	5.62502	7.48018	G/A	BW
19:24065496	49.3623	5.23333	6.93872	T/A	BW
19:24065501	48.7133	5.11921	6.78952	G/A	BW
19:24065563	42.9071	5.04165	6.51223	A/G	BWW
19:24065563	50.9335	5.42945	7.24965	A/G	BW
19:24065572	54.3032	5.00139	6.63847	C/T	BW
19:24065602	46.0965	5.80215	7.52493	T/C	BWW
19:24065602	54.1511	6.19019	8.26788	T/C	BW
19:24065640	0.443476	5.12759	6.59472	C/T	BH
19:24065640	47.7793	5.86429	7.65392	C/T	BWW
19:24065640	56.8397	6.39114	8.57014	C/T	BW
19:24065651	0.443476	5.12759	6.59472	T/C	BH
19:24065651	47.7793	5.86429	7.65392	T/C	BWW
19:24065651	56.8397	6.39114	8.57014	T/C	BW
19:24065677	46.5909	5.72942	7.43617	G/A	BWW
19:24065677	55.7067	6.29692	8.42079	G/A	BW
19:24065691	52.117	5.09781	6.77601	C/A	BW
19:24065695	52.117	5.09781	6.77601	T/A	BW
19:24066206	53.6917	5.25578	7.03121	A/T	BW
19:24066293	0.46204	5.10612	6.611	A/T	BH
19:24066293	51.5849	6.24342	8.24998	A/T	BWW
19:24066293	59.4931	6.5333	8.85943	A/T	BW
19:24066350	52.6063	5.01713	6.73606	A/T	BW
19:24066499	46.2065	5.60846	7.17641	T/A	BWW
19:24066499	53.8342	5.95912	7.85255	T/A	BW
19:24066529	49.9951	5.02837	6.55789	A/G	BW
19:24066744	0.451912	5.15716	6.77836	A/T	BH
19:24066744	48.8017	5.90426	7.89784	A/T	BWW
19:24066744	57.8852	6.35527	8.7291	A/T	BW
19:24066747	0.484	5.92795	7.78821	C/A	BH
19:24066747	51.4632	6.60151	8.7788	C/A	BWW
19:24066747	60.976	7.13095	9.70241	C/A	BW
19:24066756	0.520003	6.83121	9.04711	T/A	BH
19:24066756	1.70963	5.63403	7.35223	T/A	BL
19:24066756	1.80986	5.24023	6.79428	T/A	TL
19:24066762	0.517694	6.67034	8.85381	A/G	BH
19:24066762	1.68109	5.38568	7.02381	A/G	BL
19:24066762	1.78132	5.02525	6.50738	A/G	TL
19:24066768	0.517694	6.67034	8.85381	T/C	BH
19:24066768	1.68109	5.38568	7.02381	T/C	BL
19:24066768	1.78132	5.02525	6.50738	T/C	TL
19:24066774	0.53423	7.17007	9.51672	T/A	BH
19:24066774	1.71949	5.67223	7.41147	T/A	BL
19:24066774	1.82292	5.29261	6.8695	T/A	TL
19:24066776	0.532645	7.18115	9.49275	T/C	BH
19:24066776	1.70894	5.6421	7.33705	T/C	BL
19:24066776	1.81352	5.27275	6.80969	T/C	TL
19:24066777	0.532645	7.18115	9.49275	G/A	BH
19:24066777	1.70894	5.6421	7.33705	G/A	BL
19:24066777	1.81352	5.27275	6.80969	G/A	TL
19:24066824	0.451279	5.39258	7.01152	T/A	BH
19:24066824	49.2334	6.27211	8.29633	T/A	BWW
19:24066824	58.148	6.77008	9.17776	T/A	BW
19:24066846	0.447444	5.29392	6.86287	T/C	BH
19:24066846	48.5089	6.07345	8.01164	T/C	BWW
19:24066846	57.5311	6.60244	8.92407	T/C	BW
19:24066854	0.447444	5.29392	6.86287	A/G	BH
19:24066854	48.5089	6.07345	8.01164	A/G	BWW
19:24066854	57.5311	6.60244	8.92407	A/G	BW
19:24066887	0.503089	6.52735	8.52131	A/G	BH
19:24066887	52.1523	6.91069	9.10881	A/G	BWW
19:24068554	49.7854	5.16787	6.65747	C/G	BWW
19:24068554	55.5969	5.00567	6.62787	C/G	BW
19:24068556	49.7854	5.16787	6.65747	A/G	BWW
19:24068556	55.5969	5.00567	6.62787	A/G	BW
19:24068562	49.7854	5.16787	6.65747	A/G	BWW
19:24068562	55.5969	5.00567	6.62787	A/G	BW
19:24068563	49.7854	5.16787	6.65747	A/G	BWW
19:24068563	55.5969	5.00567	6.62787	A/G	BW
19:24068769	49.16	5.28808	6.9308	A/C	BWW
19:24068769	54.6815	5.0984	6.82731	A/C	BW
19:24068780	0.526749	5.88371	7.65785	T/A	BH
19:24068780	55.8432	6.54999	8.63052	T/A	BWW
19:24068780	62.8203	6.44961	8.65231	T/A	BW
19:24068784	0.526749	5.88371	7.65785	G/T	BH
19:24068784	55.8432	6.54999	8.63052	G/T	BWW
19:24068784	62.8203	6.44961	8.65231	G/T	BW
19:24069214	45.361	5.3391	6.85864	G/A	BWW
19:24069214	51.6602	5.30552	7.04626	G/A	BW
19:24069558	0.429503	5.02495	6.41884	C/T	BH
19:24069558	47.6201	6.04123	7.81417	C/T	BWW
19:24069558	52.6432	5.75468	7.62301	C/T	BW
19:24069978	55.7872	5.08478	6.76463	A/G	BW
19:24069979	55.7872	5.08478	6.76463	C/T	BW
19:24071304	54.4445	5.05114	6.6381	C/T	BW
19:24076475	0.430437	5.07667	6.51641	G/C	BH
19:24076475	47.3045	5.99294	7.79495	G/C	BWW
19:24076475	58.3546	6.6813	8.87778	G/C	BW
19:24077111	50.6419	5.35891	6.90872	C/T	BWW
19:24077111	59.807	5.76331	7.67263	C/T	BW
19:24077805	58.2784	5.32052	7.04622	A/G	BW
19:24078185	49.0481	5.05321	6.37395	G/T	BWW
19:24078185	59.4496	5.89149	7.49462	G/T	BW
19:24157860	-39.3333	5.03241	6.37496	T/C	BWW
19:24157943	-39.7754	5.21936	6.64274	G/A	BWW
19:24157943	-46.5362	5.53539	7.3198	G/A	BW
19:24182919	0.677866	6.07543	7.82525	T/C	BH
19:24182919	69.4027	6.30379	8.13869	T/C	BWW
19:24182919	78.8527	6.30418	8.35269	T/C	BW
19:24214981	0.569014	5.38643	7.08031	A/G	BH
19:24214981	55.8795	5.16194	6.79013	A/G	BWW
19:24216852	0.5587	5.2168	6.77763	C/A	BH
19:24217554	0.57539	5.3473	6.88218	T/A	BH
19:24217575	0.587931	5.61025	7.26219	A/C	BH
19:24217575	56.3221	5.13036	6.62793	A/C	BWW
19:24217575	63.4384	5.07866	6.81771	A/C	BW
19:24217799	0.585384	6.28722	8.15787	G/T	BH
19:24217799	1.99964	5.55932	7.13314	G/T	BL
19:24217799	59.1581	6.33157	8.23961	G/T	BWW
19:24217799	2.18952	5.49536	7.02991	G/T	TL
19:24217799	65.2123	6.06116	8.11407	G/T	BW
19:24217823	0.522084	5.69275	7.35363	T/A	BH
19:24217823	1.79799	5.1017	6.51557	T/A	BL
19:24217823	50.5725	5.27096	6.80048	T/A	BWW
19:24217823	1.98666	5.12924	6.52967	T/A	TL
19:24217823	55.991	5.06687	6.79884	T/A	BW
19:24282320	62.0355	5.53897	7.42271	A/G	BW
19:24300282	62.6031	5.15464	6.50936	T/G	BWW
19:24300282	73.7382	5.62576	7.32345	T/G	BW
19:24302265	44.0933	5.45042	7.07814	C/T	BWW
19:24302265	50.3763	5.59958	7.50903	C/T	BW
19:24302931	0.572181	5.24092	6.66089	A/G	BH
19:24302931	60.4809	5.7376	7.3247	A/G	BWW
19:24302931	71.1005	6.15104	8.13007	A/G	BW
19:24304506	-0.440267	5.10182	6.54183	T/C	BH
19:24304506	-50.1893	5.08128	6.75605	T/C	BW
19:24335662	-35.5981	5.19314	6.57999	C/T	BWW
19:24335662	-39.9951	5.33099	6.67321	C/T	BW
19:24385471	-50.7375	5.52942	7.16008	A/G	BWW
19:24385471	-55.907	5.11144	6.76025	A/G	BW
19:24413922	-50.5323	5.00993	5.83079	A/T	BW
19:24415237	-48.321	5.42868	6.75223	T/G	BWW
19:24415237	-54.6377	5.61121	6.91486	T/G	BW
19:24420877	52.4501	5.24797	6.71313	A/G	BWW
19:24420877	59.0703	5.06949	6.7162	A/G	BW
19:24421034	53.0504	5.18836	6.62634	A/G	BWW
19:24469294	-59.5259	5.23665	6.03637	T/C	BWW
19:24469294	-65.0281	5.11833	5.92296	T/C	BW
19:24528330	59.889	5.46651	6.97255	C/G	BWW
19:24528330	68.5825	5.61337	7.4008	C/G	BW
19:24531954	-52.6168	5.14125	6.5757	A/T	BWW
19:24531957	-52.6168	5.14125	6.5757	T/A	BWW
19:24534674	0.544944	5.19949	6.64181	C/G	BH
19:24534674	57.1363	5.61132	7.16696	C/G	BWW
19:24534674	61.3817	5.04403	6.60312	C/G	BW
19:24534923	46.504	5.13503	6.50905	A/G	BWW
19:24537136	52.5544	5.0269	6.34645	T/A	BWW
19:24537136	62.7662	5.30382	6.94907	T/A	BW
19:24699272	-56.26	5.0082	6.32211	T/C	BWW
19:24727455	-48.3273	5.38068	5.66058	G/A	BW
19:24916566	71.2943	5.0657	6.02667	C/T	BW
19:24922218	-49.8283	5.30058	6.73084	A/C	BWW
19:25058012	-73.5158	5.27084	6.71661	C/T	BW
19:26033553	56.5635	5.92391	6.95636	A/G	BWW
19:26033553	63.3204	6.06743	7.09167	A/G	BW
19:26038184	-1.72203	5.08931	6.62308	T/C	BL
19:26038184	-1.88968	5.05956	6.57293	T/C	TL
19:26406167	59.0594	5.14117	6.6022	T/C	BWW
19:26406167	67.8961	5.14747	6.97395	T/C	BW
19:26406848	0.595992	5.24751	6.71243	C/T	BH
19:26406848	59.6109	5.21044	6.64519	C/T	BWW
19:26406848	68.548	5.3457	7.13826	C/T	BW
19:26406853	0.611127	5.72057	7.352	A/G	BH
19:26406853	62.3601	5.88521	7.55936	A/G	BWW
19:26406853	71.1043	5.98544	8.00345	A/G	BW
19:26431100	-42.6153	5.10862	5.94708	A/G	BWW
19:26431100	-48.5806	5.4067	6.03896	A/G	BW
19:26619060	-35.5211	5.25553	6.15616	T/C	BWW
19:26619060	-39.622	5.40448	6.13883	T/C	BW
19:26641562	39.1408	5.16343	6.02407	G/A	BW
19:26834082	-43.0032	5.11872	6.28086	T/C	BW
19:26920351	0.425047	5.43129	6.36484	G/T	BH
19:26920351	41.2427	5.11509	5.84749	G/T	BWW
19:26920351	46.211	5.30097	6.07047	G/T	BW
19:27286174	0.557234	5.0335	6.53169	T/C	BH
19:27287166	0.554388	5.46095	7.1034	A/G	BH
19:27287166	61.1494	6.50849	8.56446	A/G	BWW
19:27287166	68.6293	6.33284	8.67346	A/G	BW
19:27326861	0.448797	5.2277	6.56304	T/A	BH
19:27326861	44.9181	5.1232	6.48264	T/A	BWW
19:27329740	35.685	5.08239	5.84132	T/G	BWW
19:27329740	39.0138	5.01016	5.70111	T/G	BW
19:27658990	-39.2208	5.30237	6.24119	G/T	BWW
19:27747015	58.095	5.01903	6.54915	A/C	BW
19:27784090	0.388859	5.03284	6.41008	C/T	BH
19:27784090	44.5091	5.06081	6.66727	C/T	BW
19:27784258	0.387324	5.37649	6.87522	C/T	BH
19:27784258	38.005	5.10915	6.51525	C/T	BWW
19:27784258	43.4554	5.20578	6.89764	C/T	BW
19:27882173	46.9184	5.37575	6.81079	C/T	BWW
19:27882173	53.3057	5.48324	6.89801	C/T	BW
19:27882218	45.3209	5.07807	6.42202	T/A	BWW
19:27882218	53.5966	5.36705	7.04981	T/A	BW
19:27898982	39.7325	5.84537	6.90192	A/G	BWW
19:27898982	44.5372	5.817	6.82194	A/G	BW
19:27903285	51.4447	5.02838	6.41851	A/G	BWW
19:28078200	0.873218	5.65282	7.28295	T/A	BH
19:28078200	3.23772	5.84964	7.54986	T/A	BL
19:28078200	90.698	6.003	7.76859	T/A	BWW
19:28078200	3.53831	5.769	7.41472	T/A	TL
19:28078200	99.8923	5.38162	7.09309	T/A	BW
19:28193458	0.460765	5.11826	6.48244	T/G	BH
19:28193458	49.2912	5.69531	7.28675	T/G	BWW
19:28193458	55.6426	5.82265	7.56371	T/G	BW
19:28194120	41.1377	5.04769	6.37909	G/A	BWW
19:28194120	46.2616	5.03524	6.58217	G/A	BW
19:28245273	-46.6952	5.11696	6.68038	C/A	BWW
19:28245353	-0.474187	5.09222	6.68503	A/T	BH
19:28245353	-53.1752	6.32394	8.40482	A/T	BWW
19:28245353	-62.4449	6.7688	9.36298	A/T	BW
19:28272725	-0.594057	7.05138	9.41724	T/A	BH
19:28272725	-1.90032	5.56179	7.36692	T/A	BL
19:28272725	-58.5257	6.83069	9.07361	T/A	BWW
19:28272725	-1.97131	5.01249	6.57815	T/A	TL
19:28272725	-65.7729	6.7317	9.19074	T/A	BW
19:28274604	0.482575	6.96359	9.07132	G/T	BH
19:28274604	1.54911	5.4091	6.92089	G/T	BL
19:28274604	48.129	6.8015	8.86318	G/T	BWW
19:28274604	1.64829	5.04904	6.41295	G/T	TL
19:28274604	51.3808	6.05339	8.05385	G/T	BW
19:28274666	44.1649	5.46624	6.97833	G/A	BWW
19:28274666	47.675	5.03011	6.60974	G/A	BW
19:28274670	44.1649	5.46624	6.97833	T/A	BWW
19:28274670	47.675	5.03011	6.60974	T/A	BW
19:28337435	-0.608116	5.08066	6.42466	A/G	BH
19:28337435	-2.20555	5.05495	6.39414	A/G	BL
19:28787662	42.0408	5.66063	7.27772	A/G	BWW
19:28787662	49.3951	5.90947	7.86846	A/G	BW
19:29071859	56.7476	6.29673	8.13796	A/C	BWW
19:29071859	68.903	6.94291	9.29053	A/C	BW
19:29662276	-0.516146	5.12367	6.51299	G/A	BH
19:29662276	-1.87354	5.03042	6.37157	G/A	BL
19:29970997	0.473291	5.3723	7.1074	A/G	BH
19:29970997	48.112	5.49114	7.27526	A/G	BWW
19:29970997	53.74	5.42669	7.38557	A/G	BW
19:29971020	0.459038	5.054	6.64277	A/G	BH
19:29971020	46.7634	5.18828	6.82926	A/G	BWW
19:29971020	52.3598	5.13894	6.95675	A/G	BW
19:30299136	-46.3989	5.26763	7.33892	G/A	BWW
19:30299136	-52.959	5.27785	7.55055	G/A	BW
19:30308496	0.593738	5.05277	6.43288	C/T	BH
19:30308496	64.3964	5.81419	7.4524	C/T	BWW
19:30308496	72.8904	5.7926	7.64221	C/T	BW
19:31546765	0.481393	5.18486	6.60589	A/T	BH
19:31752121	62.2265	5.87847	7.56569	T/C	BWW
19:31752121	65.7991	5.12612	6.72053	T/C	BW
19:32491926	-0.379809	5.9606	7.37089	A/G	BH
19:32491926	-1.40035	5.75951	7.36818	A/G	BL
19:32491926	-36.4441	5.25448	6.61764	A/G	BWW
19:32491926	-1.45006	5.09219	6.43316	A/G	TL
19:32491926	-40.365	5.29943	6.49352	A/G	BW
19:32506149	-0.354698	5.33128	6.55637	C/T	BH
19:32506151	-0.354698	5.33128	6.55637	T/C	BH
19:32506155	-0.353541	5.25528	6.41501	A/C	BH
19:32506155	-1.29477	5.01003	6.31508	A/C	BL
19:32507350	-0.380439	5.61321	7.16015	G/T	BH
19:32507350	-1.37817	5.43356	6.91861	G/T	BL
19:32508734	-0.4401	6.0884	7.18607	G/A	BH
19:32895469	-0.436295	5.11908	5.65541	T/C	BH
19:33054166	-0.432894	5.34249	6.88366	G/A	BH
19:33054166	-1.53903	5.03476	6.44487	G/A	BL
19:33244992	0.752197	6.12583	7.8543	A/G	BH
19:33244992	2.52517	5.13398	6.49395	A/G	BL
19:33244992	74.0684	5.81246	7.43011	A/G	BWW
19:33244992	81.4433	5.58593	7.34083	A/G	BW
19:33360496	-0.462569	5.06764	6.47349	T/G	BH
19:34786206	0.338179	5.61531	7.19301	A/C	BH
19:34786206	1.32731	6.28543	8.13225	A/C	BL
19:34786206	1.37697	5.52386	7.10036	A/C	TL
19:34867188	-0.480522	5.07972	6.39929	C/T	BH
19:34867188	-49.205	5.21005	6.53554	C/T	BWW
19:34870349	-0.473895	5.28037	6.18033	T/C	BH
19:34870349	-1.77785	5.00933	6.36801	T/C	BL
19:35043444	67.1544	5.1182	6.94354	C/T	BWW
19:35043444	76.265	5.16829	7.22873	C/T	BW
19:35202929	-52.8322	5.31285	6.14281	A/T	BW
19:3570824	-0.804417	5.33358	7.02482	A/T	BH
19:3570824	-90.6836	5.00499	6.73775	A/T	BW
19:3570831	-0.804417	5.33358	7.02482	A/C	BH
19:3570831	-90.6836	5.00499	6.73775	A/C	BW
19:3800322	-3.34204	5.88156	7.75417	G/A	BL
19:3800322	-3.56291	5.50178	7.19151	G/A	TL
19:3800328	-3.20274	5.6782	7.40816	A/T	BL
19:3800328	-3.38797	5.23508	6.76302	A/T	TL
19:5087912	-0.472674	5.3619	5.78645	A/G	BH
19:5087912	-45.7756	5.0601	5.25702	A/G	BWW
19:5087912	-50.611	5.10463	5.29345	A/G	BW
2:12845646	74.677	5.03233	6.43073	C/G	BWW
2:12845646	85.7454	5.24955	6.96313	C/G	BW
2:27742658	-37.5994	5.16673	6.27339	A/G	BWW
2:32860069	0.540878	5.01406	6.35119	A/C	BH
2:32860079	0.472459	5.4056	6.39511	T/C	BH
2:32860079	47.7624	5.52233	6.36949	T/C	BWW
2:32860079	52.4277	5.24936	6.0769	T/C	BW
2:42812610	-0.406159	5.51183	6.56655	A/G	BH
2:43520888	-0.466543	6.7784	7.77579	G/T	BH
2:43520888	-45.6666	6.5663	7.24572	G/T	BWW
2:43520888	-50.0439	6.50024	7.17947	G/T	BW
2:43520904	-0.409515	5.44353	6.61218	A/T	BH
2:43520904	-39.9357	5.25152	6.11308	A/T	BWW
2:43520904	-43.7514	5.26688	6.04578	A/T	BW
2:43520921	-0.415058	5.30461	6.19808	G/T	BH
2:43842745	38.0683	5.06871	5.94699	C/T	BWW
2:43842745	43.4835	5.292	6.2888	C/T	BW
2:44296826	1.95867	5.02059	6.32295	C/A	BL
2:44296826	2.18417	5.13179	6.47738	C/A	TL
2:44502033	1.62983	5.30917	6.7518	C/T	BL
2:44502033	1.74295	5.05419	6.40572	C/T	TL
2:44507361	45.9459	5.40197	7.02119	T/C	BWW
2:44507361	50.5237	5.18619	6.90449	T/C	BW
2:44509592	1.65097	5.77955	7.42828	C/T	BL
2:44509592	1.78014	5.5715	7.1498	C/T	TL
2:44513104	1.73103	5.18108	6.61805	A/G	BL
2:44513104	48.8316	5.32844	6.82592	A/G	BWW
2:45803514	1.99128	5.59643	7.12105	T/A	BL
2:45803514	54.6167	5.54451	7.00188	T/A	BWW
2:45803514	2.17393	5.50526	6.99483	T/A	TL
2:45803514	60.3523	5.37933	6.74795	T/A	BW
2:45803542	1.88617	5.11691	6.45516	A/G	BL
2:45803542	51.5121	5.01127	6.30628	A/G	BWW
2:45803566	54.0061	5.50254	6.78676	T/C	BWW
2:45803566	60.2123	5.43069	6.66631	T/C	BW
2:45803979	0.515908	5.07823	6.36021	A/G	BH
2:45803979	1.95623	5.36958	6.82797	A/G	BL
2:45803979	57.8661	6.14424	7.89847	A/G	BWW
2:45803979	2.15193	5.32209	6.76123	A/G	TL
2:45803979	66.1655	6.05342	8.00092	A/G	BW
2:45805151	1.87047	5.50459	6.99341	C/T	BL
2:45805151	53.5007	5.88644	7.49749	C/T	BWW
2:45805151	2.05893	5.49458	6.97935	C/T	TL
2:45805151	60.2656	5.97338	7.55186	C/T	BW
2:45806018	1.86484	5.12265	6.46637	A/G	BL
2:45806018	51.0527	5.05478	6.37045	A/G	BWW
2:45806018	2.04742	5.07602	6.40448	A/G	TL
2:47207863	-46.5151	5.33113	5.88055	C/G	BW
2:47759129	1.83899	5.06792	6.6719	G/T	TL
2:8023124	-1.97118	5.1282	6.60717	T/A	TL
20:11633753	-0.603833	5.10498	5.62179	G/A	BH
20:2546291	51.3856	5.36565	5.76991	A/G	BWW
20:2546291	55.9942	5.21987	5.63294	A/G	BW
20:29589900	2.05858	5.00571	6.32502	T/C	BL
20:29589900	58.7777	5.47313	6.94874	T/C	BWW
20:29589900	62.026	5.20947	6.37124	T/C	BW
21:33865496	68.4846	5.68911	6.65559	T/C	BW
21:9004630	74.8365	5.42839	6.15036	T/C	BWW
21:9004630	82.3275	5.4311	6.17997	T/C	BW
22:14549193	0.500737	5.19921	5.77215	A/G	BH
23:29902912	-55.9033	5.06991	6.22288	G/A	BW
24:20835425	0.577424	5.21085	6.6126	G/A	BH
24:20835425	62.0409	5.8651	7.51427	G/A	BWW
24:20835425	66.1418	5.25424	6.85039	G/A	BW
24:20951852	43.2057	5.21872	6.1198	T/A	BWW
24:20951852	51.0758	5.64904	6.73344	T/A	BW
24:23481542	2.15909	5.28551	6.68713	G/A	BL
24:23481542	2.45639	5.49323	6.98031	G/A	TL
24:23974258	54.4832	5.1913	6.59288	T/G	BWW
24:26981769	-1.71406	5.09637	6.47729	A/G	TL
24:27842389	0.577875	5.82229	7.44698	C/T	BH
24:27842389	1.99348	5.21116	6.59064	C/T	BL
24:27842389	58.8218	5.92339	7.58636	C/T	BWW
24:27842389	2.25083	5.44338	6.916	C/T	TL
24:27842389	63.9956	5.33933	7.0006	C/T	BW
24:27842401	0.55992	5.22744	6.62903	C/A	BH
24:27842401	56.3793	5.20986	6.60491	C/A	BWW
24:29216611	63.2406	5.80752	6.77517	C/T	BWW
24:29216611	67.1422	5.37847	6.09427	C/T	BW
24:29481389	50.8105	5.07285	6.45462	T/C	BWW
24:30876107	-49.4667	5.17171	5.07176	T/C	BWW
24:30876107	-53.9773	5.02821	4.91119	T/C	BW
24:31103111	57.9235	5.05787	6.36985	T/C	BWW
24:31103112	57.9235	5.05787	6.36985	G/A	BWW
24:5531600	-0.464579	5.54524	7.26918	G/A	BH
3:1655572	-2.36427	5.00994	6.43255	T/C	TL
3:3735170	-0.424718	5.24148	5.6257	G/T	BH
3:51146465	-0.489714	5.25103	6.16625	T/A	BH
3:51235868	-0.501333	5.48493	6.37374	T/C	BH
3:54604306	0.623612	6.59739	8.58189	T/G	BH
3:54604306	2.18763	6.02492	7.83325	T/G	BL
3:54604306	64.2006	6.81317	8.93808	T/G	BWW
3:54604306	2.3804	5.86588	7.58639	T/G	TL
3:54604306	70.7463	6.45289	8.71553	T/G	BW
3:57716751	0.335375	5.2891	5.9252	T/A	BH
3:624065	56.2611	5.05318	5.49386	C/G	BW
3:8529926	-1.78784	5.00496	6.34198	G/A	BL
4:1499749	-0.413125	5.49685	6.66924	G/A	BH
4:1499749	-46.4617	5.22143	6.56701	G/A	BW
4:35663060	-0.715133	5.37	6.91002	C/T	BH
4:35663060	-2.61277	5.36835	6.85535	C/T	BL
4:35663060	-2.81956	5.13217	6.55879	C/T	TL
4:4549361	67.0704	5.06415	6.70209	T/C	BW
4:7123723	39.7877	5.46869	6.24205	T/C	BWW
4:7123723	45.3844	5.39814	6.39945	T/C	BW
4:806459	2.31817	5.07983	6.57395	A/T	BL
4:806459	71.5253	6.27426	8.37098	A/T	BWW
4:806459	2.64731	5.35789	6.93616	A/T	TL
4:806459	76.4536	5.68813	7.88228	A/T	BW
4:859110	0.380936	5.0225	5.92086	T/C	BH
5:12604876	-0.605587	5.16223	5.55014	T/C	BH
5:12604876	-69.1778	5.35748	5.6812	T/C	BW
5:12705679	-2.45607	5.36401	6.82427	C/A	BL
5:12705679	-2.74458	5.43536	6.91975	C/A	TL
5:1513634	2.21938	5.08724	7.06666	C/T	BL
5:1513634	63.8454	5.41826	7.67184	C/T	BWW
6:17396425	0.698192	5.86048	7.55478	A/G	BH
6:17396425	69.9553	5.81707	7.3868	A/G	BWW
6:17396425	2.78423	5.51063	7.12125	A/G	TL
6:17396425	77.0875	5.55044	7.21977	A/G	BW
6:17828018	60.322	5.01723	6.31881	A/C	BWW
6:17828018	70.3185	5.22498	6.67464	A/C	BW
6:31591070	1.82696	5.36646	6.80942	C/G	BL
6:31591091	1.94914	5.05776	6.54355	A/G	BL
6:33210073	-1.63063	5.14285	7.23867	T/C	BL
6:33210073	-1.79457	5.13422	7.36404	T/C	TL
6:45414813	54.9194	5.06679	4.96156	A/G	BWW
6:46012564	68.6837	5.03514	5.23296	C/T	BW
7:18141659	0.746493	5.34457	6.16845	G/A	BH
7:29991858	66.4301	5.04108	6.43117	G/C	BWW
7:29991858	2.66329	5.01888	6.40238	G/C	TL
7:35856335	56.0757	5.04456	4.99844	C/G	BWW
7:37112091	0.435387	5.08246	6.47645	A/G	BH
7:40042660	0.562705	5.79549	7.44197	G/A	BH
7:40042660	53.4576	5.14758	6.58243	G/A	BWW
8:10856458	-3.05416	5.16579	6.5282	T/C	BL
8:10856458	-3.49938	5.53582	7.03651	T/C	TL
8:20033029	72.9826	5.10675	7.18881	T/C	BW
8:20676709	0.907155	5.10646	6.69977	G/A	BH
8:20676709	89.7015	5.03594	6.70427	G/A	BWW
8:25812107	-1.72644	5.16539	6.6257	T/C	TL
8:26957450	-0.492783	5.66843	7.34596	T/C	BH
8:26957450	-53.685	5.24122	6.9286	T/C	BW
8:34668416	1.74307	5.32496	6.81512	T/C	TL
8:34668417	1.74307	5.32496	6.81512	A/T	TL
8:35892287	2.1449	5.02188	6.3465	C/T	TL
8:36031261	1.46895	5.17885	6.6135	A/G	TL
8:36243343	85.7676	5.31574	7.00277	A/G	BW
8:37450858	57.9188	5.23858	7.68023	T/G	BW
8:37586562	-48.151	5.00081	6.70499	C/T	BW
8:37922267	-36.6979	5.17872	6.89145	A/G	BW
8:37922635	-42.2036	5.44104	7.26064	C/T	BW
8:37922637	-42.2036	5.44104	7.26064	T/G	BW
8:37922639	-39.4635	5.17016	6.92402	T/C	BW
8:38090870	-0.623579	5.12371	6.48999	C/T	BH
8:38171977	-0.574959	5.24775	6.86054	T/C	BH
8:38173198	-0.453444	5.07637	6.66719	T/G	BH
8:38176888	-0.614312	6.49781	8.5472	A/T	BH
8:38176888	-2.00566	5.34491	6.88572	A/T	BL
8:38176888	-58.8594	5.95282	7.74138	A/T	BWW
8:38176888	-2.2844	5.73583	7.48631	A/T	TL
8:38176888	-63.9302	5.58594	7.44765	A/T	BW
8:38187582	-59.9056	5.01099	6.62111	A/G	BW
8:38888482	-0.631887	5.13632	6.18495	G/C	BH
8:39000698	-39.288	5.01007	6.94805	C/T	BWW
8:39000698	-45.4818	5.26228	7.51426	C/T	BW
8:39000816	-0.416145	5.68182	7.64532	C/T	BH
8:39000816	-38.9423	5.00181	6.61216	C/T	BWW
8:39000816	-1.55595	5.13042	6.70757	C/T	TL
8:39000816	-47.2116	5.61206	7.71158	C/T	BW
8:39000834	-42.3393	5.08622	7.01233	A/G	BW
8:39019800	-0.456445	6.09209	7.87261	A/T	BH
8:39076709	-1.96197	5.20133	6.61069	T/A	TL
8:39076725	-1.80623	5.12757	6.50143	G/A	BL
8:39076725	-2.02412	5.3381	6.82119	G/A	TL
8:39345742	55.8796	5.10085	7.8585	G/A	BW
8:39657357	1.58257	5.14325	6.51723	T/C	TL
8:39954284	-1.31057	5.03366	6.39551	C/T	BL
8:39954284	-1.44869	5.0265	6.38505	C/T	TL
8:39954286	-1.32802	5.21752	6.66035	A/G	BL
8:39954286	-1.46064	5.16411	6.58507	A/G	TL
8:39954286	-40.7761	5.00101	6.6163	A/G	BW
8:39960749	67.6062	5.10938	6.63183	T/G	BWW
8:39970154	-0.611918	5.23184	6.86147	G/A	BH
8:39970154	-2.42389	5.24361	6.85521	G/A	TL
8:39970248	1.69309	5.23804	6.71538	C/G	BL
8:39970248	1.88513	5.22755	6.70723	C/G	TL
8:39970801	-0.58617	5.09696	6.50581	T/C	BH
8:39973122	-0.617647	5.24128	6.81614	C/T	BH
8:39973122	-2.4411	5.227	6.81557	C/T	TL
8:39986657	0.490547	5.46017	6.94038	A/G	BH
8:39986657	47.7818	5.11809	6.471	A/G	BWW
8:39986657	56.743	5.55542	7.30868	A/G	BW
8:39986683	44.5392	5.00881	6.27873	T/C	BWW
8:39986683	52.1158	5.56904	7.00116	T/C	BW
8:40001483	-0.658389	5.15736	6.05062	T/C	BH
8:40001483	-2.70753	5.09108	6.43006	T/C	TL
8:40010642	-1.59601	5.00788	6.48472	T/C	TL
8:40013063	1.27414	5.1154	6.56002	T/C	BL
8:40013063	1.41539	5.18808	6.64665	T/C	TL
8:40013109	-0.354843	5.7434	7.58421	G/T	BH
8:40013109	-1.32023	5.99949	7.79447	G/T	BL
8:40013109	-34.881	5.49219	7.19221	G/T	BWW
8:40013109	-1.49006	6.26063	8.14845	G/T	TL
8:40013109	-38.1014	5.19743	6.98706	G/T	BW
8:40017455	0.584328	5.89959	7.59489	G/C	BH
8:40023412	1.99024	5.15202	6.59011	G/T	BL
8:40023412	2.29862	5.65174	7.30708	G/T	TL
8:41039197	-1.35542	5.89594	7.78735	T/C	BL
8:41039197	-34.4779	5.02507	6.60969	T/C	BWW
8:41039197	-1.58411	6.60883	8.77239	T/C	TL
8:41039197	-39.9393	5.25363	7.08843	T/C	BW
8:41383044	-0.581075	5.31408	6.80527	T/C	BH
8:41383044	-2.08927	5.22442	6.64881	T/C	BL
8:41383044	-2.3083	5.27663	6.73774	T/C	TL
8:41383044	-64.5547	5.10263	6.76009	T/C	BW
8:41491152	54.4605	5.00078	6.14549	T/C	BW
8:41629950	38.5448	5.42617	7.13359	A/G	BWW
8:41629950	47.4005	6.14997	8.35079	A/G	BW
8:41629951	37.5027	5.20898	6.80283	G/A	BWW
8:41629951	46.1246	5.90931	7.97812	G/A	BW
8:41629960	36.975	5.25118	6.82328	A/C	BWW
8:41629960	45.1508	5.87649	7.90346	A/C	BW
8:42413531	-39.4731	5.17754	6.73569	T/A	BWW
8:42413531	-44.8581	5.14233	6.86924	T/A	BW
8:42845232	-1.62845	5.48984	7.43263	T/C	TL
8:44299459	0.505877	5.0127	6.67387	C/T	BH
8:44299459	55.8065	5.94292	8.09465	C/T	BWW
8:44299459	64.6126	6.04054	8.60224	C/T	BW
8:44589980	47.3686	5.44868	7.36995	C/T	BW
9:12632618	0.627173	5.35835	6.70085	G/A	BH
9:1285726	-0.626338	5.617	7.43224	T/C	BH
9:1285726	-60.8766	5.28512	6.8979	T/C	BWW
9:2429473	50.3626	5.33339	7.40516	T/C	BWW
9:2429473	56.5259	5.27263	7.62052	T/C	BW
9:2429474	50.3626	5.33339	7.40516	G/A	BWW
9:2429474	56.5259	5.27263	7.62052	G/A	BW
9:2429512	49.9158	5.29728	7.3188	G/A	BWW
9:2429512	55.8302	5.20731	7.48282	G/A	BW
9:2429534	1.79814	5.31777	7.11826	A/G	BL
9:2429534	2.01975	5.53515	7.39005	A/G	TL
9:285489	-0.493426	5.52753	7.11304	A/G	BH
9:285489	-1.77728	5.36649	6.83183	A/G	BL
9:285489	-49.2568	5.43437	6.93652	A/G	BWW
9:285489	-1.96978	5.39404	6.87352	A/G	TL
9:2936399	64.7805	5.19853	5.63324	C/T	BW
9:2936460	60.1656	5.21042	5.66048	A/G	BW
9:31318003	0.582568	5.2895	6.10606	T/C	BH

## Sheet: Table S6
Table S6. Summary of SNPs and candidate genes associated with growth traits of Culter alburnus
Marker	Ref	Alt	Gene	Location	Traits
1:2240705	G	C	C.alburnus0100053	intergenic_region	BH
1:2240705	G	C	C.alburnus0100054	upstream_gene_variant	BH
1:2939089	C	T	C.alburnus0100070	intergenic_region	BH
1:2939089	C	T	C.alburnus0100071	downstream_gene_variant	BH
1:5742225	T	C	C.alburnus0100137	intergenic_region	BH
1:5742225	T	C	C.alburnus0100138	intergenic_region	BH
1:8851876	G	T	C.alburnus0100205	intron_variant	BW
1:13856831	T	A	C.alburnus0100369	intron_variant	BH
1:52547368	G	C	C.alburnus0101523	intron_variant	BH
1:69970863	T	A	C.alburnus0101840	intergenic_region	BL
1:69970863	T	A	C.alburnus0101841	intergenic_region	BL
2:8023124	A	T	C.alburnus0200262	intron_variant	TL
2:12845646	G	C	C.alburnus0200409	intron_variant	BW
2:27742658	G	A	C.alburnus0200808	intron_variant	BWW
2:32860069	C	A	C.alburnus0200903	intergenic_region	BH
2:32860069	C	A	C.alburnus0200904	intergenic_region	BH
2:42812610	G	A	C.alburnus0201118	intron_variant	BH
2:43520888	T	G	C.alburnus0201142	intron_variant	BH
2:43842745	T	C	C.alburnus0201152	intron_variant	BW
2:44296826	A	C	C.alburnus0201168	upstream_gene_variant	BL
2:44296826	A	C	C.alburnus0201169	intergenic_region	BL
2:44502033	T	C	C.alburnus0201175	intron_variant	BL
2:45803514	A	T	C.alburnus0201211	intergenic_region	BW
2:45803514	A	T	C.alburnus0201212	intergenic_region	BW
2:47207863	G	C	C.alburnus0201250	downstream_gene_variant	BW
2:47207863	G	C	C.alburnus0201251	intron_variant	BW
2:47759129	T	G	C.alburnus0201276	intron_variant	TL
3:624065	G	C	C.alburnus0300011	intergenic_region	BW
3:624065	G	C	C.alburnus0300012	intergenic_region	BW
3:1655572	C	T	C.alburnus0300033	intron_variant	TL
3:3735170	T	G	C.alburnus0300070	intron_variant	BH
3:8529926	A	G	C.alburnus0300208	intergenic_region	BL
3:8529926	A	G	C.alburnus0300209	intergenic_region	BL
3:51146465	A	T	C.alburnus0301110	intron_variant	BH
3:54604306	G	T	C.alburnus0301203	intron_variant	BH
3:57716751	A	T	C.alburnus0301266	intergenic_region	BH
3:57716751	A	T	C.alburnus0301267	intergenic_region	BH
4:806459	T	A	C.alburnus0400042	intron_variant	BW
4:1499749	A	G	C.alburnus0400068	intergenic_region	BH
4:1499749	A	G	C.alburnus0400069	intergenic_region	BH
4:4549361	C	T	C.alburnus0400140	intron_variant	BW
4:7123723	C	T	C.alburnus0400184	intergenic_region	BW
4:7123723	C	T	C.alburnus0400185	intergenic_region	BW
4:35663060	T	C	C.alburnus0400773	intergenic_region	BH
4:35663060	T	C	C.alburnus0400774	intergenic_region	BH
5:1513634	T	C	C.alburnus0500035	intergenic_region	BWW
5:1513634	T	C	C.alburnus0500036	intergenic_region	BWW
5:12604876	C	T	C.alburnus0500450	intron_variant	BH
5:12705679	A	C	C.alburnus0500453	missense_variant	BL
6:17396425	G	A	C.alburnus0600533	downstream_gene_variant	BH
6:17396425	G	A	C.alburnus0600534	intron_variant	BH
6:17828018	C	A	C.alburnus0600538	upstream_gene_variant	BW
6:17828018	C	A	C.alburnus0600539	upstream_gene_variant	BW
6:31591070	G	C	C.alburnus0600829	intergenic_region	BL
6:31591070	G	C	C.alburnus0600830	intergenic_region	BL
6:33210073	C	T	C.alburnus0600859	intergenic_region	BL
6:33210073	C	T	C.alburnus0600860	intergenic_region	BL
6:45414813	G	A	C.alburnus0601191	intergenic_region	BWW
6:45414813	G	A	C.alburnus0601192	downstream_gene_variant	BWW
6:46012564	T	C	C.alburnus0601205	intergenic_region	BW
6:46012564	T	C	C.alburnus0601206	intergenic_region	BW
7:18141659	A	G	C.alburnus0700369	intergenic_region	BH
7:18141659	A	G	C.alburnus0700370	intergenic_region	BH
7:29991858	C	G	C.alburnus0700627	intron_variant	BWW
7:35856335	G	C	C.alburnus0700798	intron_variant	BWW
7:37112091	G	A	C.alburnus0700830	intergenic_region	BH
7:37112091	G	A	C.alburnus0700831	upstream_gene_variant	BH
7:40042660	A	G	C.alburnus0700908	intergenic_region	BH
7:40042660	A	G	C.alburnus0700909	intergenic_region	BH
8:10856458	C	T	C.alburnus0800218	intergenic_region	BL
8:10856458	C	T	C.alburnus0800219	intergenic_region	BL
8:20033029	C	T	C.alburnus0800477	upstream_gene_variant	BW
8:20033029	C	T	C.alburnus0800478	intergenic_region	BW
8:20676709	A	G	C.alburnus0800507	intron_variant	BH
8:25812107	C	T	C.alburnus0800619	intron_variant	TL
8:26957450	C	T	C.alburnus0800642	intron_variant	BH
8:34668416	C	T	C.alburnus0800763	intergenic_region	TL
8:34668416	C	T	C.alburnus0800764	upstream_gene_variant	TL
8:35892287	T	C	C.alburnus0800783	intron_variant	TL
8:36031261	G	A	C.alburnus0800785	intron_variant	TL
8:36031261	G	A	C.alburnus0800786	upstream_gene_variant	TL
8:36243343	G	A	C.alburnus0800792	intron_variant	BW
8:37450858	G	T	C.alburnus0800814	intron_variant	BW
8:37586562	T	C	C.alburnus0800821	intergenic_region	BW
8:37586562	T	C	C.alburnus0800822	intergenic_region	BW
8:37922267	G	A	C.alburnus0800832	upstream_gene_variant	BW
8:37922267	G	A	C.alburnus0800833	intron_variant	BW
8:37922267	G	A	C.alburnus0800834	downstream_gene_variant	BW
8:38090870	T	C	C.alburnus0800840	intron_variant	BH
8:38171977	C	T	C.alburnus0800841	intron_variant	BH
8:38187582	G	A	C.alburnus0800842	upstream_gene_variant	BW
8:38888482	C	G	C.alburnus0800850	intron_variant	BH
8:39000698	T	C	C.alburnus0800853	intron_variant	BW
8:39076709	A	T	C.alburnus0800856	downstream_gene_variant	TL
8:39076709	A	T	C.alburnus0800857	upstream_gene_variant	TL
8:39345742	A	G	C.alburnus0800860	intergenic_region	BW
8:39345742	A	G	C.alburnus0800861	intergenic_region	BW
8:39657357	C	T	C.alburnus0800864	intergenic_region	TL
8:39657357	C	T	C.alburnus0800865	intergenic_region	TL
8:39954284	T	C	C.alburnus0800869	intron_variant	BL
8:40010642	C	T	C.alburnus0800870	downstream_gene_variant	TL
8:40010642	C	T	C.alburnus0800871	intergenic_region	TL
8:41039197	C	T	C.alburnus0800898	intron_variant	BW
8:41383044	C	T	C.alburnus0800906	intergenic_region	BH
8:41383044	C	T	C.alburnus0800907	intergenic_region	BH
8:41491152	C	T	C.alburnus0800909	intergenic_region	BW
8:41491152	C	T	C.alburnus0800910	upstream_gene_variant	BW
8:42413531	A	T	C.alburnus0800928	intron_variant	BW
8:42845232	C	T	C.alburnus0800936	intergenic_region	TL
8:42845232	C	T	C.alburnus0800937	intergenic_region	TL
8:44299459	T	C	C.alburnus0800967	intron_variant	BH
8:44589980	T	C	C.alburnus0800970	intron_variant	BW
9:285489	G	A	C.alburnus0900007	downstream_gene_variant	BH
9:285489	G	A	C.alburnus0900008	downstream_gene_variant	BH
9:1285726	C	T	C.alburnus0900026	intron_variant	BH
9:2429473	C	T	C.alburnus0900044	intron_variant	BW
9:2936399	T	C	C.alburnus0900054	intergenic_region	BW
9:2936399	T	C	C.alburnus0900055	intergenic_region	BW
9:12632618	A	G	C.alburnus0900219	intron_variant	BH
9:31318003	C	T	C.alburnus0900582	intron_variant	BH
10:9352642	C	T	C.alburnus1000198	intron_variant	BH
10:29908948	A	G	C.alburnus1000751	intron_variant	BH
10:29908948	A	G	C.alburnus1000752	upstream_gene_variant	BH
11:31157987	G	A	C.alburnus1100990	intergenic_region	BW
11:31157987	G	A	C.alburnus1100991	intergenic_region	BW
12:5921689	G	A	C.alburnus1200187	intron_variant	BW
12:9630537	G	A	C.alburnus1200296	intergenic_region	TL
12:9630537	G	A	C.alburnus1200297	intergenic_region	TL
12:11133567	G	A	C.alburnus1200342	intron_variant	BW
12:16252075	T	C	C.alburnus1200510	upstream_gene_variant	BW
12:16252075	T	C	C.alburnus1200511	intron_variant	BW
12:16293281	G	A	C.alburnus1200515	intergenic_region	BH
12:16293281	G	A	C.alburnus1200516	downstream_gene_variant	BH
12:16297303	G	A	C.alburnus1200517	downstream_gene_variant	BH
12:16581921	C	T	C.alburnus1200522	intron_variant	BWW
12:16614185	T	A	C.alburnus1200523	intron_variant	BW
12:16614185	T	A	C.alburnus1200524	downstream_gene_variant	BW
12:16651595	G	A	C.alburnus1200525	intergenic_region	BW
12:16720577	A	T	C.alburnus1200526	intron_variant	BW
12:16777095	C	T	C.alburnus1200530	synonymous_variant	BW
12:34193352	G	A	C.alburnus1200915	intron_variant	BW
13:36552476	A	G	C.alburnus1300954	intron_variant	BH
13:36813337	A	T	C.alburnus1300959	intron_variant	BH
13:37114527	C	T	C.alburnus1300970	intron_variant	BH
13:37227095	G	A	C.alburnus1300978	upstream_gene_variant	BW
13:37227095	G	A	C.alburnus1300979	upstream_gene_variant	BW
13:37361146	G	T	C.alburnus1300987	upstream_gene_variant	BH
13:37361146	G	T	C.alburnus1300988	intergenic_region	BH
13:37838439	T	A	C.alburnus1301007	intergenic_region	BH
13:37838439	T	A	C.alburnus1301008	intergenic_region	BH
13:37899707	T	C	C.alburnus1301009	intergenic_region	BL
13:38116823	T	C	C.alburnus1301010	intergenic_region	BWW
14:10989287	T	C	C.alburnus1400201	intergenic_region	BW
14:10989287	T	C	C.alburnus1400202	intergenic_region	BW
14:20825150	T	A	C.alburnus1400476	intergenic_region	BL
14:20825150	T	A	C.alburnus1400477	intergenic_region	BL
14:35607150	G	C	C.alburnus1400821	downstream_gene_variant	BH
14:35607150	G	C	C.alburnus1400822	intergenic_region	BH
15:17813282	C	T	C.alburnus1500575	intergenic_region	BH
15:17813282	C	T	C.alburnus1500576	intergenic_region	BH
15:32603193	G	A	C.alburnus1500841	intron_variant	BW
15:36590051	C	T	C.alburnus1500938	intron_variant	BW
15:36672370	T	C	C.alburnus1500940	downstream_gene_variant	BH
15:36672370	T	C	C.alburnus1500941	intron_variant	BH
15:36915861	A	G	C.alburnus1500942	intergenic_region	BWW
15:36915861	A	G	C.alburnus1500943	intergenic_region	BWW
15:37201585	G	T	C.alburnus1500947	intron_variant	BW
15:37248941	A	G	C.alburnus1500948	downstream_gene_variant	BW
15:37248941	A	G	C.alburnus1500949	downstream_gene_variant	BW
15:37278263	A	C	C.alburnus1500950	intron_variant	BW
16:1814975	C	G	C.alburnus1600044	intron_variant	BL
16:10716448	C	T	C.alburnus1600233	intron_variant	TL
16:10747040	C	T	C.alburnus1600234	intergenic_region	BL
16:13161270	G	T	C.alburnus1600276	intron_variant	BW
16:16162223	C	A	C.alburnus1600347	intergenic_region	BH
16:16162223	C	A	C.alburnus1600348	downstream_gene_variant	BH
16:16162223	C	A	C.alburnus1600349	downstream_gene_variant	BH
16:18927931	C	T	C.alburnus1600441	intergenic_region	BL
16:18927931	C	T	C.alburnus1600442	intergenic_region	BL
16:19703909	G	C	C.alburnus1600459	intron_variant	BH
16:20285651	T	A	C.alburnus1600485	intron_variant	BH
16:21417342	C	T	C.alburnus1600505	downstream_gene_variant	BH
16:21417342	C	T	C.alburnus1600506	upstream_gene_variant	BH
16:21450218	T	C	C.alburnus1600507	downstream_gene_variant	BH
16:21450218	T	C	C.alburnus1600508	upstream_gene_variant	BH
16:21716963	G	T	C.alburnus1600521	intron_variant	BL
16:21716983	T	C	C.alburnus1600522	downstream_gene_variant	BH
16:22025728	T	G	C.alburnus1600538	intron_variant	BH
16:23931671	T	C	C.alburnus1600611	intron_variant	BH
16:24208223	T	G	C.alburnus1600619	intergenic_region	BH
16:24208223	T	G	C.alburnus1600620	intergenic_region	BH
16:24323238	G	C	C.alburnus1600629	intron_variant	BL
16:24324475	A	C	C.alburnus1600630	upstream_gene_variant	BL
16:25147339	C	G	C.alburnus1600660	intergenic_region	BH
16:25147339	C	G	C.alburnus1600661	upstream_gene_variant	BH
16:25190494	A	G	C.alburnus1600663	synonymous_variant	BH
16:25707022	G	A	C.alburnus1600682	intron_variant	BW
16:25707022	G	A	C.alburnus1600683	upstream_gene_variant	BW
16:26635504	A	G	C.alburnus1600718	intergenic_region	BL
16:26635504	A	G	C.alburnus1600719	intergenic_region	BL
16:26676784	C	T	C.alburnus1600722	intron_variant	BH
17:1642055	G	T	C.alburnus1700054	intron_variant	BH
17:2243098	A	G	C.alburnus1700069	intron_variant	BH
17:3223497	G	A	C.alburnus1700088	intergenic_region	BW
17:3223497	G	A	C.alburnus1700089	intergenic_region	BW
17:4114392	C	A	C.alburnus1700100	intron_variant	BH
17:5680245	A	T	C.alburnus1700131	upstream_gene_variant	BH
17:5680245	A	T	C.alburnus1700132	upstream_gene_variant	BH
17:7921293	G	A	C.alburnus1700157	intron_variant	TL
17:9658615	A	G	C.alburnus1700167	intergenic_region	TL
17:9658615	A	G	C.alburnus1700168	intergenic_region	TL
17:10064549	C	T	C.alburnus1700178	intergenic_region	BW
17:10064549	C	T	C.alburnus1700179	intergenic_region	BW
17:19826864	A	C	C.alburnus1700449	intron_variant	BW
18:3710115	T	C	C.alburnus1800118	intron_variant	BH
18:7211329	G	A	C.alburnus1800188	intergenic_region	BH
18:7211329	G	A	C.alburnus1800189	intergenic_region	BH
18:13307078	C	T	C.alburnus1800284	intergenic_region	BH
18:13307078	C	T	C.alburnus1800285	intergenic_region	BH
18:22787382	G	A	C.alburnus1800494	intergenic_region	BH
18:22787382	G	A	C.alburnus1800495	intergenic_region	BH
18:25022784	A	T	C.alburnus1800521	intergenic_region	BL
18:25022784	A	T	C.alburnus1800522	intergenic_region	BL
18:26523246	T	C	C.alburnus1800568	downstream_gene_variant	BW
18:26523246	T	C	C.alburnus1800569	upstream_gene_variant	BW
18:27905810	G	A	C.alburnus1800622	splice_region_variant&intron_variant	BH
18:29754234	A	G	C.alburnus1800685	intergenic_region	BL
18:29754234	A	G	C.alburnus1800686	intergenic_region	BL
18:34981861	G	A	C.alburnus1800804	synonymous_variant	TL
19:1129859	A	G	C.alburnus1900034	intergenic_region	BH
19:1129859	A	G	C.alburnus1900035	intergenic_region	BH
19:3570824	T	A	C.alburnus1900082	intergenic_region	BH
19:3570824	T	A	C.alburnus1900083	upstream_gene_variant	BH
19:3800322	A	G	C.alburnus1900088	intergenic_region	BL
19:3800322	A	G	C.alburnus1900089	upstream_gene_variant	BL
19:5087912	G	A	C.alburnus1900104	intergenic_region	BH
19:5087912	G	A	C.alburnus1900105	intergenic_region	BH
19:12413447	G	A	C.alburnus1900257	intron_variant	BH
19:13685615	G	A	C.alburnus1900287	intron_variant	BH
19:18442866	T	C	C.alburnus1900453	intergenic_region	BWW
19:18442866	T	C	C.alburnus1900454	upstream_gene_variant	BWW
19:18495650	C	T	C.alburnus1900459	upstream_gene_variant	BW
19:18495650	C	T	C.alburnus1900460	intron_variant	BW
19:18665921	A	G	C.alburnus1900479	intron_variant	BW
19:18769207	C	T	C.alburnus1900482	intron_variant	BH
19:19560189	A	G	C.alburnus1900509	intergenic_region	BW
19:19560189	A	G	C.alburnus1900510	intergenic_region	BW
19:20860383	C	T	C.alburnus1900565	intergenic_region	BH
19:20860383	C	T	C.alburnus1900566	intergenic_region	BH
19:21978158	G	T	C.alburnus1900591	intergenic_region	BW
19:21978158	G	T	C.alburnus1900592	intergenic_region	BW
19:22566060	C	T	C.alburnus1900604	intergenic_region	BH
19:22566060	C	T	C.alburnus1900605	intergenic_region	BH
19:23619342	G	C	C.alburnus1900627	intron_variant	BW
19:23880077	G	A	C.alburnus1900634	synonymous_variant	BW
19:24054753	A	G	C.alburnus1900637	intron_variant	BWW
19:24057508	C	A	C.alburnus1900638	downstream_gene_variant	BH
19:24064006	T	G	C.alburnus1900639	intergenic_region	BH
19:24157860	C	T	C.alburnus1900640	intergenic_region	BWW
19:24282320	G	A	C.alburnus1900642	intron_variant	BW
19:24413922	T	A	C.alburnus1900643	intron_variant	BW
19:24421034	G	A	C.alburnus1900644	intergenic_region	BWW
19:24469294	C	T	C.alburnus1900645	upstream_gene_variant	BW
19:24528330	G	C	C.alburnus1900647	downstream_gene_variant	BW
19:24528330	G	C	C.alburnus1900648	upstream_gene_variant	BW
19:24699272	C	T	C.alburnus1900653	intron_variant	BWW
19:24727455	A	G	C.alburnus1900654	downstream_gene_variant	BW
19:24916566	T	C	C.alburnus1900661	intron_variant	BW
19:24922218	C	A	C.alburnus1900662	intergenic_region	BWW
19:25058012	T	C	C.alburnus1900663	intergenic_region	BW
19:25058012	T	C	C.alburnus1900664	intergenic_region	BW
19:26033553	G	A	C.alburnus1900693	intron_variant	BW
19:26038184	C	T	C.alburnus1900694	upstream_gene_variant	BL
19:26406167	C	T	C.alburnus1900706	upstream_gene_variant	BW
19:26406167	C	T	C.alburnus1900707	intergenic_region	BW
19:26619060	C	T	C.alburnus1900708	intergenic_region	BW
19:26834082	C	T	C.alburnus1900711	intron_variant	BW
19:26920351	T	G	C.alburnus1900712	intron_variant	BH
19:27286174	C	T	C.alburnus1900715	missense_variant	BH
19:27287166	G	A	C.alburnus1900716	intergenic_region	BH
19:27658990	T	G	C.alburnus1900722	intron_variant	BWW
19:27747015	C	A	C.alburnus1900724	downstream_gene_variant	BW
19:27747015	C	A	C.alburnus1900725	intergenic_region	BW
19:27882173	T	C	C.alburnus1900732	intron_variant	BW
19:27898982	G	A	C.alburnus1900733	intergenic_region	BW
19:28078200	A	T	C.alburnus1900738	intergenic_region	BH
19:28078200	A	T	C.alburnus1900739	intergenic_region	BH
19:28193458	G	T	C.alburnus1900740	intergenic_region	BH
19:28245273	A	C	C.alburnus1900741	upstream_gene_variant	BWW
19:28245273	A	C	C.alburnus1900742	upstream_gene_variant	BWW
19:28272725	A	T	C.alburnus1900743	upstream_gene_variant	BH
19:28272725	A	T	C.alburnus1900744	intron_variant	BH
19:28337435	G	A	C.alburnus1900745	intergenic_region	BH
19:28337435	G	A	C.alburnus1900746	intergenic_region	BH
19:28787662	G	A	C.alburnus1900750	upstream_gene_variant	BW
19:28787662	G	A	C.alburnus1900751	intergenic_region	BW
19:29071859	C	A	C.alburnus1900770	intron_variant	BW
19:29662276	A	G	C.alburnus1900785	intergenic_region	BH
19:29662276	A	G	C.alburnus1900786	intergenic_region	BH
19:29970997	G	A	C.alburnus1900795	intergenic_region	BH
19:29970997	G	A	C.alburnus1900796	intergenic_region	BH
19:30299136	A	G	C.alburnus1900809	intron_variant	BW
19:30308496	T	C	C.alburnus1900810	upstream_gene_variant	BH
19:31546765	T	A	C.alburnus1900842	intergenic_region	BH
19:31546765	T	A	C.alburnus1900843	intergenic_region	BH
19:31752121	C	T	C.alburnus1900848	intergenic_region	BW
19:31752121	C	T	C.alburnus1900849	upstream_gene_variant	BW
19:32491926	G	A	C.alburnus1900895	intron_variant	BH
19:32506149	T	C	C.alburnus1900896	upstream_gene_variant	BH
19:32895469	C	T	C.alburnus1900906	intron_variant	BH
19:33054166	A	G	C.alburnus1900911	intergenic_region	BH
19:33054166	A	G	C.alburnus1900912	intergenic_region	BH
19:33360496	G	T	C.alburnus1900915	intergenic_region	BH
19:33360496	G	T	C.alburnus1900916	intergenic_region	BH
19:34786206	C	A	C.alburnus1900936	intron_variant	BH
19:34867188	T	C	C.alburnus1900937	intergenic_region	BH
19:34867188	T	C	C.alburnus1900938	intergenic_region	BH
19:35043444	T	C	C.alburnus1900940	intergenic_region	BW
19:35043444	T	C	C.alburnus1900941	intergenic_region	BW
19:35202929	T	A	C.alburnus1900950	intron_variant	BW
19:35202929	T	A	C.alburnus1900951	upstream_gene_variant	BW
20:2546291	G	A	C.alburnus2000044	intergenic_region	BW
20:2546291	G	A	C.alburnus2000045	intergenic_region	BW
20:11633753	A	G	C.alburnus2000202	intron_variant	BH
20:29589900	C	T	C.alburnus2000754	intergenic_region	BW
20:29589900	C	T	C.alburnus2000755	intergenic_region	BW
21:9004630	C	T	C.alburnus2100224	intergenic_region	BW
21:9004630	C	T	C.alburnus2100225	intergenic_region	BW
21:33865496	C	T	C.alburnus2100811	intron_variant	BW
21:33865496	C	T	C.alburnus2100812	downstream_gene_variant	BW
22:14549193	G	A	C.alburnus2200416	intron_variant	BH
23:29902912	A	G	C.alburnus2300741	intergenic_region	BW
23:29902912	A	G	C.alburnus2300742	intergenic_region	BW
24:5531600	A	G	C.alburnus2400150	intergenic_region	BH
24:5531600	A	G	C.alburnus2400151	downstream_gene_variant	BH
24:20835425	A	G	C.alburnus2400601	synonymous_variant	BH
24:20951852	A	T	C.alburnus2400602	intron_variant	BW
24:23481542	A	G	C.alburnus2400648	intergenic_region	BL
24:23481542	A	G	C.alburnus2400649	intergenic_region	BL
24:23974258	G	T	C.alburnus2400660	intron_variant	BWW
24:26981769	G	A	C.alburnus2400743	intergenic_region	TL
24:26981769	G	A	C.alburnus2400744	intergenic_region	TL
24:27842389	T	C	C.alburnus2400769	intergenic_region	BH
24:27842389	T	C	C.alburnus2400770	intergenic_region	BH
24:29216611	T	C	C.alburnus2400838	intron_variant	BW
24:29481389	C	T	C.alburnus2400840	intron_variant	BWW
24:30876107	C	T	C.alburnus2400868	intergenic_region	BW
24:30876107	C	T	C.alburnus2400869	downstream_gene_variant	BW
24:31103111	C	T	C.alburnus2400873	intergenic_region	BWW
24:31103111	C	T	C.alburnus2400874	intergenic_region	BWW

## Sheet: Table S7
Table S7 SNPs significantly associated with growth traits after Benjamini-Hochberg FDR correction (FDR < 0.05) in Culter alburnus
chr	rs	ps	n_miss	allele1	allele0	af	beta	se	logl_H1	l_remle	l_mle	p_wald	p_lrt	p_score	fdr	Trait
1	1:13856831	13856831	2	A	T	0.061	93.9189	17.0769	-1332.12	4.01593	4.39911	1.01715e-07	1.61105e-07	1.34882e-06	0.0351241	BW
1	1:13856849	13856849	3	T	A	0.064	92.2252	16.7283	-1332.1	3.90737	4.26649	9.51434e-08	1.56195e-07	1.58673e-06	0.0351241	BW
1	1:13856858	13856858	2	T	A	0.066	89.5884	16.6349	-1332.74	3.84271	4.19107	1.7942e-07	3.03866e-07	2.72116e-06	0.0420162	BW
1	1:13856862	13856862	4	A	G	0.066	89.1489	16.6456	-1332.88	3.83353	4.17896	2.07799e-07	3.53781e-07	3.14842e-06	0.0429768	BW
3	3:54604306	54604306	1	T	G	0.129	70.7463	13.241	-1332.88	4.03152	4.37218	2.21197e-07	3.52461e-07	3.08296e-06	0.0430881	BW
8	8:44299459	44299459	0	C	T	0.159	64.6126	12.1596	-1333.8	2.66823	2.82186	2.55263e-07	9.10884e-07	3.33421e-05	0.0435044	BW
16	16:21450218	21450218	4	C	T	0.343	-48.5935	8.96387	-1332.39	4.49789	4.84894	1.50554e-07	2.12186e-07	1.24795e-06	0.0394399	BW
19	19:24057508	24057508	0	A	C	0.224	59.9854	10.9813	-1332.19	4.48744	4.78648	1.22533e-07	1.72764e-07	2.18332e-06	0.0387869	BW
19	19:24057509	24057509	0	A	T	0.224	59.9854	10.9813	-1332.19	4.48744	4.78648	1.22533e-07	1.72764e-07	2.18332e-06	0.0387869	BW
19	19:24057741	24057741	0	A	G	0.228	63.764	10.8994	-1330.2	4.80084	5.14522	1.69292e-08	2.20483e-08	2.74565e-07	0.0120242	BW
19	19:24057988	24057988	0	G	T	0.228	57.0184	10.7821	-1333.11	4.16253	4.44676	2.88988e-07	4.45396e-07	4.36804e-06	0.0443227	BW
19	19:24058522	24058522	1	C	G	0.212	64.0034	10.5279	-1328.94	5.34778	5.81161	5.02796e-09	6.05809e-09	6.34515e-08	0.00545678	BW
19	19:24058554	24058554	2	A	G	0.211	60.2199	11.1054	-1331.94	5.56996	100000	1.49426e-07	1.32956e-07	6.51957e-07	0.0394399	BW
19	19:24058989	24058989	0	A	G	0.207	59.2455	11.0181	-1332.47	5.37228	100000	1.87059e-07	2.29319e-07	1.00795e-06	0.0420162	BW
19	19:24062704	24062704	0	C	T	0.183	54.9397	10.3444	-1332.94	4.39186	4.69984	2.5861e-07	3.75216e-07	5.81065e-06	0.0435044	BW
19	19:24062715	24062715	0	G	A	0.183	55.0079	10.3827	-1333	4.4009	4.70585	2.7557e-07	3.99332e-07	6.46505e-06	0.0436147	BW
19	19:24063060	24063060	1	A	C	0.221	61.2171	10.7208	-1330.93	4.6429	4.97205	3.49874e-08	4.71566e-08	5.94381e-07	0.0204461	BW
19	19:24063065	24063065	0	C	T	0.22	62.9656	10.6589	-1329.93	4.62922	4.95431	1.25467e-08	1.6754e-08	2.85302e-07	0.0119146	BW
19	19:24063081	24063081	0	A	T	0.217	62.382	10.6076	-1330.08	4.54716	4.85847	1.44171e-08	1.95864e-08	3.55928e-07	0.0120242	BW
19	19:24063084	24063084	2	C	T	0.217	63.6235	10.9085	-1330.31	4.69473	5.02864	1.85685e-08	2.46231e-08	3.36388e-07	0.0120242	BW
19	19:24063297	24063297	0	G	A	0.222	60.6325	10.8674	-1331.56	4.85079	5.21578	6.81755e-08	8.95036e-08	7.57088e-07	0.0323706	BW
19	19:24063303	24063303	0	T	A	0.222	60.6325	10.8674	-1331.56	4.85079	5.21578	6.81755e-08	8.95036e-08	7.57088e-07	0.0323706	BW
19	19:24063521	24063521	1	T	G	0.21	58.6375	10.8415	-1332.61	3.89729	4.13783	1.60115e-07	2.66616e-07	4.12822e-06	0.0405465	BW
19	19:24063530	24063530	1	C	T	0.207	58.3907	10.7385	-1332.45	3.94418	4.1992	1.38736e-07	2.26811e-07	3.27158e-06	0.0394399	BW
19	19:24063535	24063535	1	A	T	0.21	56.4135	10.6716	-1333.21	3.86666	4.11324	2.91712e-07	4.9456e-07	6.40862e-06	0.0443227	BW
19	19:24064233	24064233	0	C	A	0.217	57.747	10.7853	-1332.72	4.45205	4.75413	2.09311e-07	2.99142e-07	3.11283e-06	0.0429768	BW
19	19:24065300	24065300	0	A	T	0.217	59.3567	11.0274	-1332.59	4.43843	4.72638	1.82022e-07	2.60637e-07	2.98136e-06	0.0420162	BW
19	19:24065317	24065317	0	T	G	0.215	59.4571	11.1776	-1332.89	4.44357	4.73099	2.48406e-07	3.56578e-07	3.96046e-06	0.0435044	BW
19	19:24065640	24065640	0	C	T	0.217	56.8397	10.7187	-1333.02	4.23837	4.49757	2.69146e-07	4.06313e-07	5.70196e-06	0.0435044	BW
19	19:24065651	24065651	0	T	C	0.217	56.8397	10.7187	-1333.02	4.23837	4.49757	2.69146e-07	4.06313e-07	5.70196e-06	0.0435044	BW
19	19:24066293	24066293	3	A	T	0.203	59.4931	11.0724	-1332.7	4.1604	4.42253	1.90771e-07	2.92886e-07	4.09348e-06	0.0420162	BW
19	19:24066744	24066744	1	A	T	0.186	57.8852	10.8247	-1333.1	3.43668	3.61494	2.16309e-07	4.41295e-07	1.62473e-05	0.0430881	BW
19	19:24066747	24066747	0	C	A	0.189	60.976	10.7398	-1331.37	3.67186	3.87024	4.13501e-08	7.39698e-08	3.01162e-06	0.0224384	BW
19	19:24066756	24066756	1	T	A	0.19	65.3279	10.6031	-1328.86	3.69131	3.88375	3.23611e-09	5.57139e-09	4.38244e-07	0.00538604	BW
19	19:24066762	24066762	1	A	G	0.192	65.2924	10.6852	-1329.16	3.6113	3.7945	4.25381e-09	7.60639e-09	5.97933e-07	0.00538604	BW
19	19:24066768	24066768	1	T	C	0.192	65.2924	10.6852	-1329.16	3.6113	3.7945	4.25381e-09	7.60639e-09	5.97933e-07	0.00538604	BW
19	19:24066774	24066774	1	T	A	0.19	66.5747	10.5997	-1328.22	3.69091	3.88243	1.68626e-09	2.88168e-09	2.66449e-07	0.00427017	BW
19	19:24066776	24066776	0	T	C	0.189	66.4125	10.5685	-1328.18	3.75032	3.94777	1.6574e-09	2.76395e-09	2.51405e-07	0.00427017	BW
19	19:24066777	24066777	0	G	A	0.189	66.4125	10.5685	-1328.18	3.75032	3.94777	1.6574e-09	2.76395e-09	2.51405e-07	0.00427017	BW
19	19:24066824	24066824	0	T	A	0.2	58.148	10.5609	-1332.17	3.791	4.00369	9.86138e-08	1.69795e-07	5.40175e-06	0.0351241	BW
19	19:24066846	24066846	0	T	C	0.207	57.5311	10.6111	-1332.55	3.89447	4.12726	1.50017e-07	2.49782e-07	5.59065e-06	0.0394399	BW
19	19:24066854	24066854	0	A	G	0.207	57.5311	10.6111	-1332.55	3.89447	4.12726	1.50017e-07	2.49782e-07	5.59065e-06	0.0394399	BW
19	19:24066887	24066887	0	A	G	0.204	62.0232	10.642	-1330.45	4.11638	4.37535	1.89931e-08	2.87305e-08	6.51296e-07	0.0120242	BW
19	19:24068780	24068780	2	T	A	0.197	62.8203	11.8243	-1332.89	4.62392	4.92529	2.56378e-07	3.55135e-07	3.2941e-06	0.0435044	BW
19	19:24068784	24068784	2	G	T	0.197	62.8203	11.8243	-1332.89	4.62392	4.92529	2.56378e-07	3.55135e-07	3.2941e-06	0.0435044	BW
19	19:24076475	24076475	4	G	C	0.212	58.3546	10.8665	-1332.37	5.37007	100000	1.93572e-07	2.08305e-07	9.33177e-07	0.0420162	BW
19	19:27287166	27287166	2	A	G	0.14	68.6293	12.9004	-1333.15	3.61034	3.84674	2.47633e-07	4.64689e-07	7.43305e-06	0.0435044	BW
19	19:28245353	28245353	1	A	T	0.338	-62.4449	11.2359	-1332.18	3.24842	3.39935	7.60569e-08	1.70293e-07	1.09039e-05	0.0339885	BW
19	19:28272725	28272725	0	T	A	0.307	-65.7729	11.9365	-1332.26	3.53742	3.71911	9.65196e-08	1.85481e-07	4.69793e-06	0.0351241	BW
19	19:29071859	29071859	1	A	C	0.14	68.903	12.4511	-1331.79	4.77748	5.12593	8.57213e-08	1.1405e-07	1.24789e-06	0.0351241	BW
16	16:21450218	21450218	4	C	T	0.353	-1.7147	0.282771	-568.454	3.02734	3.1538	5.20334e-09	5.69766e-09	6.02367e-08	0.0395298	BL
